# Supplementary material for: Computational Modeling of Human Serum Albumin Binding of Per- and Polyfluoroalkyl Substances Employing QSAR, Read-Across, and Docking
Source: Molecules. 2023 Jul 13;28(14):5375. doi: 10.3390/molecules28145375 (PMC10383382; doi:10.3390/molecules28145375)
Supplement: Supplementary file 1 [file molecules-28-05375-s001.zip]

Archive with 1 entries (1 files):
- molecules-2483080-supplementary.xlsx
