# Supplementary material for: Computational Modeling of Human Serum Albumin Binding of Per- and Polyfluoroalkyl Substances Employing QSAR, Read-Across, and Docking
Source: Molecules. 2023 Jul 13;28(14):5375. doi: 10.3390/molecules28145375 (PMC10383382; doi:10.3390/molecules28145375)
Supplement: Supplementary file 1 [file molecules-28-05375-s001.zip › molecules-2483080-supplementary.xlsx]

## Sheet: Title
	Computational Modeling of Human Serum Albumin Binding of
	Per- and Polyfluoroalkyl Substances Employing QSAR, Read-Across, and Docking
	Andrea Gallagher1, Supratik Kar1*, Marisol S. Sepulveda2,3
	1Chemometrics and Molecular Modeling Laboratory,
	Department of Chemistry, Kean University,
	1000 Morris Avenue, Union, NJ 07083, USA
	2Department of Forestry and Natural Resources,
	Purdue University, West Lafayette, IN 47907, USA 3Faculty of Life Sciences, Universidad Andres Bello, Santiago, Chile
	*Corresponding author:
	Dr. Supratik Kar (skar@kean.edu); Department of Chemistry, Kean University,
	1000 Morris Avenue, Union, NJ 07083, USA. Phone: +1 908-737-3683

## Sheet: Classification model
Training set
ID	Observed_Class	DECC	X4A	Eig12_AEA(bo)	Predicted_Class
C1	L	0.591716	0.112546	-0.835551	L
C2	L	0.710938	0.102692	-0.39499	L
C3	L	0.831025	0.0983594	0	L
C4	H	1	0.0958836	0	H
C6	H	1.18622	0.0931602	0	H
C8	H	1.47059	0.0916937	0.449205	H
C9	L	1.56026	0.091188	2.04305	L
C10	L	0.906667	0.116305	-0.461298	L
C11	H	1.17007	0.100764	0	H
C12	H	1.30208	0.0979089	0	H
C13	H	1.51111	0.0946853	0	H
E2	L	0.8	0.109047	0	L
E3	L	1.30041	0.102845	0.31038	L
O1	L	0.875	0.113374	-0.414214	L
S4	H	1.13019	0.103092	0	L
S5	H	1.3248	0.0965771	0	H
Test set
ID	Observed_Class	DECC	X4A	Eig12_AEA(bo)
C5	H	1.0688	0.0942816	0	H
C7	H	1.3153	0.0923313	0	H
E1	L	0.858131	0.111522	0	L
E4	L	1.3696	0.115389	0	L
O2	L	1.02479	0.101987	0	L
S1	L	0.705882	0.0983796	0	L
S2	H	1.02079	0.09375	0	H
S3	H	1.21284	0.0917659	0	H

## Sheet: Regression-PLS-model
ID	MATS8m	GATS8v	PDI	QED	Experimental_EC50 (mM)	Predicted_EC50(Mm)
C1	0	0	0.781564	0.718689	2.61	2.87
C2	0	0	0.802072	0.786355	2.14	2.09
C3	-2.32057	1.91256	0.817338	0.803318	1.4	1.41
C4	-0.192746	1.29686	0.829143	0.763469	0.68	0.55
C5	-0.0367196	1.07549	0.838545	0.682394	0.84	0.78
C6	-0.0165377	0.997657	0.846209	0.58023	0.6	1.1
C7	-0.00801891	0.964692	0.852578	0.478156	1.11	1.42
C8	-0.00378074	0.948674	0.857953	0.394357	1.49	1.68
C9	-0.00147505	0.940514	0.86255	0.336773	2.51	1.83
C10	-1.56329	0.938601	0.807086	0.763475	2.06	2.21
C11	-0.651313	0.928577	0.831259	0.775731	1.48	1.04
C12	-0.67529	1.20893	0.839882	0.699403	0.84	0.95
C13	-0.197528	1.08888	0.852976	0.487045	1.16	1.38
E1	0	0	0.831679	0.621297	2.34	2.11
E2	-2.42801	2.01151	0.80121	0.80832	1.83	1.75
E3	-0.635562	1.35871	0.839883	0.49321	1.9	1.7
E4	0.329971	0.634587	0.803497	0.705995	1.67	1.66
S1	0	0	0.841546	0.641074	1.72	1.79
S2	-0.0408192	0.890287	0.858785	0.579738	0.98	0.92
S3	-7.5e-05	1.02142	0.869909	0.440935	1.13	1.12
S4	-0.00328352	0.480341	0.851863	0.637181	1.45	1.16
S5	-0.344331	1.15536	0.864618	0.540028	0.47	0.91

## Sheet: RA 6-2FTSA
chem_id	DTXCID7037711	DTXCID7037711_units	pred_class	ACT	AUC	pval	DTXCID1011864	DTXCID1011864_units	DTXCID6017706	DTXCID6017706_units	DTXCID1017707	DTXCID1017707_units	DTXCID9012646	DTXCID9012646_units	DTXCID1011862	DTXCID1011862_units	DTXCID6017708	DTXCID6017708_units	DTXCID0031267	DTXCID0031267_units	DTXCID3027328	DTXCID3027328_units	DTXCID0012344	DTXCID0012344_units	DTXCID201318	DTXCID201318_units
role	target						analog		analog		analog		analog		analog		analog		analog		analog		analog		analog
preferred name	6:2 Fluorotelomer sulfonic acid						Perfluorooctanesulfonic acid		Potassium perfluorooctanesulfonate		Potassium perfluorobutanesulfonate		N-Ethylperfluorooctanesulfonamide		Perfluorohexanoic acid		Ammonium perfluorooctanoate		Sodium perfluorohexanoate		Potassium 5-carbamoyl-3-[5'-fluoro-2'-(2,2,3,3,3-pentafluoropropoxy)-3-biphenylyl]-1,2,4-triazol-1-ide hydrate (1:1:1)		Chlorethoxyfos		1,1,2,2-Tetrachloroethane
dsstox_sid	DTXSID6067331						DTXSID3031864		DTXSID8037706		DTXSID3037707		DTXSID1032646		DTXSID3031862		DTXSID8037708		DTXSID3052856		DTXSID5047328		DTXSID2032344		DTXSID7021318
dsstox_cid	DTXCID7037711						DTXCID1011864		DTXCID6017706		DTXCID1017707		DTXCID9012646		DTXCID1011862		DTXCID6017708		DTXCID0031267		DTXCID3027328		DTXCID0012344		DTXCID201318
similarity	1.00001						0.869565		0.791667		0.782609		0.653846		0.56		0.555556		0.538462		0.314286		0.307692		0.304348
Mass g/mol	428.16						500.13		538.22		338.18		527.2		314.054		431.101		336.036		486.416		335.98		167.84
Melting °C	126.442						185.167		399.824		187.978		95.9994		11.7561		129.811		43.841		176.263		-1.16017		-43.783
Boiling °C	219.458						218.522		218.522		211.006		196.012		168.392		188.994		168.392		337.281		288.359		146.511
log Kow	3.7269						5.60926		-1.07883		0.259989		6.79567		2.85045		3.89004		0.701582		1.72449		4.58833		2.50469
Vap. press. mmHg	8.23689e-07						2.47722e-06		2.47722e-06		1.13625e-08		5.02406e-06		0.903417		0.11083		0.903417		1.00753e-09		0.000795602		4.66657
Water sol. mol/L	0.00120129						0.000817049		0.000817049		0.00724937		8.07215e-07		9.10797e-05		0.0332134		9.10797e-05		1.43077e-07		9.50147e-07		0.0175547
Henry's Law atm-m3/mole	1.83347e-10						1.80335e-11		1.80335e-11		2.94884e-10		1.59552e-10		2.35462e-10		1.91692e-10		2.35462e-10		5.011e-09		8.32047e-06		0.000368816
Hydrogen Bond Donors
Hydrogen Bond Acceptors
chem_id	DTXCID7037711	DTXCID7037711_units	pred_class	ACT	AUC	pval	DTXCID1011864	DTXCID1011864_units	DTXCID6017706	DTXCID6017706_units	DTXCID1017707	DTXCID1017707_units	DTXCID9012646	DTXCID9012646_units	DTXCID1011862	DTXCID1011862_units	DTXCID6017708	DTXCID6017708_units	DTXCID0031267	DTXCID0031267_units	DTXCID3027328	DTXCID3027328_units	DTXCID0012344	DTXCID0012344_units	DTXCID201318	DTXCID201318_units
CHR:[other]	pos_effect		Pos	1	0	1	no_data		0.25	mg/kg/day	no_data		no_data		no_data		no_data		no_data		no_data		no_data		no_data
CHR:adrenal gland	no_effect		Neg	0.284	0	0.75	no_data		no_effect		no_data		no_data		no_data		14.2	mg/kg/day	no_data		no_data		no_effect		no_effect
CHR:albumin	pos_effect		Pos	1	0	1	no_data		no_data		no_data		no_data		no_data		no_data		no_data		no_data		1.86	mg/kg/day	no_data
CHR:alkaline phosphatase (alp/alk)	pos_effect		Pos	1	0	1	no_data		no_data		no_data		no_data		no_data		1.3	mg/kg/day	no_data		no_data		1.86	mg/kg/day	no_data
CHR:appearance and color	no_effect		Neg	0	0	1	no_data		no_effect		no_data		no_data		no_data		no_effect		no_data		no_data		no_effect		no_data
CHR:aspartate aminotransferase (ast/sgot)	pos_effect		Pos	1	0	1	no_data		no_data		no_data		no_data		no_data		1.3	mg/kg/day	no_data		no_data		no_data		no_data
CHR:body weight	pos_effect		Pos	1	0	1	no_data		1	mg/kg/day	no_data		no_data		no_data		14.2	mg/kg/day	no_data		no_data		2.24	mg/kg/day	43	mg/kg/day
CHR:bone	no_effect		Neg	0	0	1	no_data		no_data		no_data		no_data		no_data		no_data		no_data		no_data		no_data		no_effect
CHR:bone marrow	no_effect		Neg	0	0	1	no_data		no_effect		no_data		no_data		no_data		no_effect		no_data		no_data		no_effect		no_data
CHR:brain	no_effect		Neg	0	0	1	no_data		no_effect		no_data		no_data		no_data		no_effect		no_data		no_data		no_effect		no_effect
CHR:calcium	pos_effect		Pos	1	0	1	no_data		no_data		no_data		no_data		no_data		no_data		no_data		no_data		0.591	mg/kg/day	no_data
CHR:chloride	pos_effect		Pos	1	0	1	no_data		no_data		no_data		no_data		no_data		no_data		no_data		no_data		1.86	mg/kg/day	no_data
CHR:cholinesterase	pos_effect		Pos	1	0	1	no_data		no_data		no_data		no_data		no_data		no_data		no_data		no_data		0.311	mg/kg/day	no_data
CHR:clinical signs	pos_effect		Pos	0.596	0	0.765	no_data		no_effect		no_data		no_data		no_data		16.1	mg/kg/day	no_data		no_data		1.86	mg/kg/day	43	mg/kg/day
CHR:clitoral gland	no_effect		Neg	0	0	1	no_data		no_data		no_data		no_data		no_data		no_data		no_data		no_data		no_data		no_effect
CHR:creatine phosphokinase	pos_effect		Pos	1	0	1	no_data		no_data		no_data		no_data		no_data		1.3	mg/kg/day	no_data		no_data		no_data		no_data
CHR:ear	no_effect		Neg	0	0	1	no_data		no_effect		no_data		no_data		no_data		no_effect		no_data		no_data		no_effect		no_data
CHR:epididymis	no_effect		Neg	0	0	1	no_data		no_effect		no_data		no_data		no_data		no_effect		no_data		no_data		no_effect		no_effect
CHR:erythrocyte (rbc) count differential	pos_effect		Pos	1	0	1	no_data		no_data		no_data		no_data		no_data		14.2	mg/kg/day	no_data		no_data		1.86	mg/kg/day	no_data
CHR:esophagus	no_effect		Neg	0	0	1	no_data		no_effect		no_data		no_data		no_data		no_effect		no_data		no_data		no_effect		no_effect
CHR:estradiol	pos_effect		Pos	1	0	1	no_data		no_data		no_data		no_data		no_data		15	mg/kg/day	no_data		no_data		no_data		no_data
CHR:eye	no_effect		Neg	0	0	1	no_data		no_effect		no_data		no_data		no_data		no_effect		no_data		no_data		no_effect		no_effect
CHR:follicle stimulating hormone (fsh)	pos_effect		Pos	1	0	1	no_data		no_data		no_data		no_data		no_data		15	mg/kg/day	no_data		no_data		no_data		no_data
CHR:food consumption	no_effect		Neg	0.186	0	0.68	no_data		no_effect		no_data		no_data		no_data		no_effect		no_data		no_data		2.24	mg/kg/day	no_data
CHR:full gross necropsy	no_effect		Neg	0	0	1	no_data		no_effect		no_data		no_data		no_data		no_effect		no_data		no_data		no_effect		no_effect
CHR:gallbladder	no_effect		Neg	0	0	1	no_data		no_data		no_data		no_data		no_data		no_data		no_data		no_data		no_data		no_effect
CHR:general	pos_effect		Pos	1	0	1	no_data		no_data		no_data		no_data		no_data		no_data		no_data		no_data		14.9	mg/kg/day	no_data
CHR:globulins	pos_effect		Pos	1	0	1	no_data		no_data		no_data		no_data		no_data		no_data		no_data		no_data		2.24	mg/kg/day	no_data
CHR:glucose	no_effect		Neg	0	0	1	no_data		no_effect		no_data		no_data		no_data		no_effect		no_data		no_data		no_effect		no_data
CHR:harderian gland	no_effect		Neg	0	0	1	no_data		no_data		no_data		no_data		no_data		no_data		no_data		no_data		no_data		no_effect
CHR:heart	no_effect		Neg	0.284	0	0.75	no_data		no_effect		no_data		no_data		no_data		14.2	mg/kg/day	no_data		no_data		no_effect		no_effect
CHR:hematocrit (hct)	pos_effect		Pos	1	0	1	no_data		no_data		no_data		no_data		no_data		14.2	mg/kg/day	no_data		no_data		1.86	mg/kg/day	no_data
CHR:hemoglobin (hgb)	pos_effect		Pos	1	0	1	no_data		no_data		no_data		no_data		no_data		14.2	mg/kg/day	no_data		no_data		1.86	mg/kg/day	no_data
CHR:intestine large	no_effect		Neg	0	0	1	no_data		no_effect		no_data		no_data		no_data		no_effect		no_data		no_data		no_effect		no_effect
CHR:intestine small	no_effect		Neg	0	0	1	no_data		no_effect		no_data		no_data		no_data		no_effect		no_data		no_data		no_effect		no_effect
CHR:kidney	no_effect		Neg	0.284	0	0.72	no_data		no_effect		no_data		no_data		no_data		14.2	mg/kg/day	no_data		no_data		no_effect		no_effect
CHR:larynx	no_effect		Neg	0	0	1	no_data		no_effect		no_data		no_data		no_data		no_effect		no_data		no_data		no_effect		no_effect
CHR:leukocyte (wbc) count differential	no_effect		Neg	0	0	1	no_data		no_data		no_data		no_data		no_data		no_data		no_data		no_data		no_effect		no_data
CHR:liver	pos_effect		Pos	1	0	1	no_data		0.1	mg/kg/day	no_data		no_data		no_data		14.2	mg/kg/day	no_data		no_data		2.24	mg/kg/day	108	mg/kg/day
CHR:lung	no_effect		Neg	0.441	0	0.835	no_data		no_effect		no_data		no_data		no_data		14.2	mg/kg/day	no_data		no_data		14.9	mg/kg/day	no_effect
CHR:luteinizing hormone (lh)	pos_effect		Pos	1	0	1	no_data		no_data		no_data		no_data		no_data		15	mg/kg/day	no_data		no_data		no_data		no_data
CHR:lymph node	no_effect		Neg	0	0	1	no_data		no_effect		no_data		no_data		no_data		no_effect		no_data		no_data		no_effect		no_data
CHR:lymphocyte	pos_effect		Pos	1	0	1	no_data		no_data		no_data		no_data		no_data		1.3	mg/kg/day	no_data		no_data		no_data		no_data
CHR:mammary gland	no_effect		Neg	0.284	0	0.73	no_data		no_effect		no_data		no_data		no_data		16.1	mg/kg/day	no_data		no_data		no_effect		no_effect
CHR:mortality	no_effect		Neg	0.312	0	0.915	no_data		no_effect		no_data		no_data		no_data		no_effect		no_data		no_data		1.86	mg/kg/day	43	mg/kg/day
CHR:nerve	no_effect		Neg	0	0	1	no_data		no_effect		no_data		no_data		no_data		no_effect		no_data		no_data		no_effect		no_effect
CHR:neutrophils	pos_effect		Pos	1	0	1	no_data		no_data		no_data		no_data		no_data		1.3	mg/kg/day	no_data		no_data		no_data		no_data
CHR:nose	no_effect		Neg	0.157	0	0.76	no_data		no_effect		no_data		no_data		no_data		no_effect		no_data		no_data		14.9	mg/kg/day	no_effect
CHR:occult blood	no_effect		Neg	0	0	1	no_data		no_effect		no_data		no_data		no_data		no_effect		no_data		no_data		no_effect		no_data
CHR:ovary	no_effect		Neg	0.284	0	0.775	no_data		no_effect		no_data		no_data		no_data		1.6	mg/kg/day	no_data		no_data		no_effect		no_effect
CHR:pancreas	no_effect		Neg	0.284	0	0.765	no_data		no_effect		no_data		no_data		no_data		15	mg/kg/day	no_data		no_data		no_effect		no_effect
CHR:parathyroid gland	no_effect		Neg	0	0	1	no_data		no_effect		no_data		no_data		no_data		no_effect		no_data		no_data		no_effect		no_effect
CHR:penis	pos_effect		Pos	1	0	1	no_data		no_data		no_data		no_data		no_data		no_data		no_data		no_data		14.9	mg/kg/day	no_data
CHR:peroxisomal beta-oxidation analysis	pos_effect		Pos	1	0	1	no_data		no_data		no_data		no_data		no_data		15	mg/kg/day	no_data		no_data		no_data		no_data
CHR:ph	no_effect		Neg	0	0	1	no_data		no_effect		no_data		no_data		no_data		no_effect		no_data		no_data		no_effect		no_data
CHR:pharynx	no_effect		Neg	0	0	1	no_data		no_effect		no_data		no_data		no_data		no_effect		no_data		no_data		no_effect		no_data
CHR:pituitary gland	no_effect		Neg	0.284	0	0.715	no_data		no_effect		no_data		no_data		no_data		14.2	mg/kg/day	no_data		no_data		no_effect		no_effect
CHR:preputial gland	no_effect		Neg	0	0	1	no_data		no_data		no_data		no_data		no_data		no_data		no_data		no_data		no_data		no_effect
CHR:prostate	no_effect		Neg	0	0	1	no_data		no_effect		no_data		no_data		no_data		no_effect		no_data		no_data		no_effect		no_effect
CHR:protein	no_effect		Neg	0.186	0	0.665	no_data		no_effect		no_data		no_data		no_data		no_effect		no_data		no_data		2.24	mg/kg/day	no_data
CHR:salivary glands	no_effect		Neg	0.284	0	0.735	no_data		no_effect		no_data		no_data		no_data		1.3	mg/kg/day	no_data		no_data		no_effect		no_effect
CHR:seminal vesicle	no_effect		Neg	0	0	1	no_data		no_effect		no_data		no_data		no_data		no_effect		no_data		no_data		no_effect		no_effect
CHR:skeletal muscle	no_effect		Neg	0	0	1	no_data		no_data		no_data		no_data		no_data		no_data		no_data		no_data		no_data		no_effect
CHR:skin	no_effect		Neg	0.157	0	0.69	no_data		no_effect		no_data		no_data		no_data		no_effect		no_data		no_data		3.25	mg/kg/day	no_effect
CHR:sodium	pos_effect		Pos	1	0	1	no_data		no_data		no_data		no_data		no_data		no_data		no_data		no_data		0.416	mg/kg/day	no_data
CHR:specific gravity/osmolality	no_effect		Neg	0	0	1	no_data		no_effect		no_data		no_data		no_data		no_effect		no_data		no_data		no_effect		no_data
CHR:spinal cord	no_effect		Neg	0	0	1	no_data		no_effect		no_data		no_data		no_data		no_effect		no_data		no_data		no_effect		no_data
CHR:spleen	no_effect		Neg	0.441	0	0.82	no_data		no_effect		no_data		no_data		no_data		1.6	mg/kg/day	no_data		no_data		14.9	mg/kg/day	no_effect
CHR:stomach	no_effect		Neg	0.157	0	0.73	no_data		no_effect		no_data		no_data		no_data		no_effect		no_data		no_data		14.9	mg/kg/day	no_effect
CHR:testes	no_effect		Neg	0.284	0	0.76	no_data		no_effect		no_data		no_data		no_data		14.2	mg/kg/day	no_data		no_data		no_effect		no_effect
CHR:thymus	pos_effect		Pos	0.503	0	0.55	no_data		no_data		no_data		no_data		no_data		no_data		no_data		no_data		14.9	mg/kg/day	no_effect
CHR:thyroid gland	no_effect		Neg	0	0	1	no_data		no_effect		no_data		no_data		no_data		no_effect		no_data		no_data		no_effect		no_effect
CHR:tongue	no_effect		Neg	0	0	1	no_data		no_data		no_data		no_data		no_data		no_data		no_data		no_data		no_data		no_effect
CHR:trachea	no_effect		Neg	0.157	0	0.695	no_data		no_effect		no_data		no_data		no_data		no_effect		no_data		no_data		14.9	mg/kg/day	no_effect
CHR:urinary bladder	no_effect		Neg	0	0	1	no_data		no_effect		no_data		no_data		no_data		no_effect		no_data		no_data		no_effect		no_effect
CHR:uterus	no_effect		Neg	0	0	1	no_data		no_effect		no_data		no_data		no_data		no_effect		no_data		no_data		no_effect		no_effect
CHR:vagina	no_effect		Neg	0	0	1	no_data		no_data		no_data		no_data		no_data		no_data		no_data		no_data		no_data		no_effect
CHR:volume	no_effect		Neg	0	0	1	no_data		no_effect		no_data		no_data		no_data		no_effect		no_data		no_data		no_effect		no_data
DEV:aborted	no_effect		Neg	0.297	0	0.78	2.5	mg/kg/day	no_data		no_data		no_effect		no_data		no_effect		no_effect		no_data		no_effect		no_data
DEV:all gross anomalies	no_effect		Neg	0	0	1	no_effect		no_data		no_data		no_effect		no_data		no_effect		no_effect		no_data		no_effect		no_data
DEV:birth index	no_effect		Neg	0	0	1	no_effect		no_data		no_data		no_effect		no_data		no_effect		no_effect		no_data		no_effect		no_data
DEV:body weight	pos_effect		Pos	1	0	1	1	mg/kg/day	no_data		no_data		3	mg/kg/day	no_data		50	mg/kg/day	500	mg/kg/day	no_data		0.5	mg/kg/day	no_data
DEV:bone	no_effect		Neg	0.413	0	0.885	no_effect		no_data		no_data		13.3	mg/kg/day	no_data		50	mg/kg/day	no_effect		no_data		no_effect		no_data
DEV:clinical signs	no_effect		Neg	0.329	0	0.885	no_effect		no_data		no_data		13.3	mg/kg/day	no_data		no_effect		no_effect		no_data		0.5	mg/kg/day	no_data
DEV:corpora lutea	no_effect		Neg	0	0	1	no_effect		no_data		no_data		no_effect		no_data		no_effect		no_effect		no_data		no_effect		no_data
DEV:dead fetuses	no_effect		Neg	0.224	0	0.74	no_effect		no_data		no_data		0.3	mg/kg/day	no_data		no_effect		no_effect		no_data		no_effect		no_data
DEV:dystocia	no_effect		Neg	0	0	1	no_effect		no_data		no_data		no_effect		no_data		no_effect		no_effect		no_data		no_effect		no_data
DEV:food consumption	pos_effect		Pos	0.513	0	0.88	no_effect		no_data		no_data		3	mg/kg/day	no_data		no_effect		500	mg/kg/day	no_data		0.5	mg/kg/day	no_data
DEV:full gross necropsy	no_effect		Neg	0	0	1	no_effect		no_data		no_data		no_effect		no_data		no_effect		no_effect		no_data		no_effect		no_data
DEV:gestation index	no_effect		Neg	0	0	1	no_effect		no_data		no_data		no_effect		no_data		no_effect		no_effect		no_data		no_effect		no_data
DEV:implantations	no_effect		Neg	0	0	1	no_effect		no_data		no_data		no_effect		no_data		no_effect		no_effect		no_data		no_effect		no_data
DEV:lactation index	pos_effect		Pos	1	0	1	no_data		no_data		no_data		0.3	mg/kg/day	no_data		no_data		no_data		no_data		no_data		no_data
DEV:litter size	no_effect		Neg	0	0	1	no_effect		no_data		no_data		no_effect		no_data		no_effect		no_effect		no_data		no_effect		no_data
DEV:litter viability other	no_effect		Neg	0	0	1	no_effect		no_data		no_data		no_effect		no_data		no_effect		no_effect		no_data		no_effect		no_data
DEV:live fetuses	no_effect		Neg	0.105	0	0.765	no_effect		no_data		no_data		no_effect		no_data		no_effect		no_effect		no_data		0.5	mg/kg/day	no_data
DEV:mortality	no_effect		Neg	0.105	0	0.8	no_effect		no_data		no_data		no_effect		no_data		no_effect		no_effect		no_data		0.5	mg/kg/day	no_data
DEV:mouth / jaw	pos_effect		Pos	1	0	1	no_data		no_data		no_data		13.3	mg/kg/day	no_data		no_data		no_data		no_data		no_data		no_data
DEV:offspring survival early other	no_effect		Neg	0	0	1	no_effect		no_data		no_data		no_effect		no_data		no_effect		no_effect		no_data		no_effect		no_data
DEV:other	no_effect		Neg	0	0	1	no_effect		no_data		no_data		no_effect		no_data		no_effect		no_effect		no_data		no_effect		no_data
DEV:postimplantation loss	no_effect		Neg	0	0	1	no_effect		no_data		no_data		no_effect		no_data		no_effect		no_effect		no_data		no_effect		no_data
DEV:pregnancy	no_effect		Neg	0	0	1	no_effect		no_data		no_data		no_effect		no_data		no_effect		no_effect		no_data		no_effect		no_data
DEV:preimplantation loss	no_effect		Neg	0	0	1	no_effect		no_data		no_data		no_effect		no_data		no_effect		no_effect		no_data		no_effect		no_data
DEV:premature delivery	no_effect		Neg	0	0	1	no_effect		no_data		no_data		no_effect		no_data		no_effect		no_effect		no_data		no_effect		no_data
DEV:preputial separation	no_effect		Neg	0	0	1	no_data		no_data		no_data		no_effect		no_data		no_data		no_data		no_data		no_data		no_data
DEV:reproductive performance other	no_effect		Neg	0	0	1	no_effect		no_data		no_data		no_effect		no_data		no_effect		no_effect		no_data		no_effect		no_data
DEV:resorptions	no_effect		Neg	0.105	0	0.74	no_effect		no_data		no_data		no_effect		no_data		no_effect		no_effect		no_data		2.1	mg/kg/day	no_data
DEV:sex ratio	no_effect		Neg	0	0	1	no_effect		no_data		no_data		no_effect		no_data		no_effect		no_effect		no_data		no_effect		no_data
DEV:sperm measure	no_effect		Neg	0	0	1	no_data		no_data		no_data		no_effect		no_data		no_data		no_data		no_data		no_data		no_data
DEV:spinal cord	no_effect		Neg	0	0	1	no_effect		no_data		no_data		no_effect		no_data		no_effect		no_effect		no_data		no_effect		no_data
DEV:trunk	no_effect		Neg	0	0	1	no_effect		no_data		no_data		no_effect		no_data		no_effect		no_effect		no_data		no_effect		no_data
DEV:uterus	no_effect		Neg	0	0	1	no_effect		no_data		no_data		no_effect		no_data		no_effect		no_effect		no_data		no_effect		no_data
DEV:vaginal opening	no_effect		Neg	0	0	1	no_data		no_data		no_data		no_effect		no_data		no_data		no_data		no_data		no_data		no_data
DEV:viability index	pos_effect		Pos	1	0	1	no_data		no_data		no_data		0.3	mg/kg/day	no_data		no_data		no_data		no_data		no_data		no_data
MGR:[other]	no_effect		Neg	0	0	1	no_data		no_data		no_data		no_effect		no_data		no_data		no_effect		no_data		no_data		no_data
MGR:aborted	no_effect		Neg	0	0	1	no_data		no_data		no_data		no_effect		no_data		no_data		no_effect		no_data		no_data		no_data
MGR:adrenal gland	pos_effect		Pos	0.548	0	0.51	no_data		no_data		no_data		1.65	mg/kg/day	no_data		no_data		no_effect		no_data		no_data		no_data
MGR:all gross anomalies	no_effect		Neg	0	0	1	no_data		no_data		no_data		no_effect		no_data		no_data		no_effect		no_data		no_data		no_data
MGR:birth index	no_effect		Neg	0	0	1	no_data		no_data		no_data		no_effect		no_data		no_data		no_effect		no_data		no_data		no_data
MGR:body weight	pos_effect		Pos	1	0	1	no_data		no_data		no_data		1.34	mg/kg/day	no_data		no_data		100	mg/kg/day	no_data		no_data		no_data
MGR:brain	pos_effect		Pos	0.548	0	0.535	no_data		no_data		no_data		1.65	mg/kg/day	no_data		no_data		no_effect		no_data		no_data		no_data
MGR:cervix	no_effect		Neg	0	0	1	no_data		no_data		no_data		no_effect		no_data		no_data		no_effect		no_data		no_data		no_data
MGR:clinical signs	no_effect		Neg	0.452	0	0.515	no_data		no_data		no_data		no_effect		no_data		no_data		500	mg/kg/day	no_data		no_data		no_data
MGR:coagulating gland	no_effect		Neg	0	0	1	no_data		no_data		no_data		no_effect		no_data		no_data		no_effect		no_data		no_data		no_data
MGR:corpora lutea	no_effect		Neg	0	0	1	no_data		no_data		no_data		no_effect		no_data		no_data		no_effect		no_data		no_data		no_data
MGR:dead fetuses	no_effect		Neg	0	0	1	no_data		no_data		no_data		no_effect		no_data		no_data		no_effect		no_data		no_data		no_data
MGR:dystocia	no_effect		Neg	0	0	1	no_data		no_data		no_data		no_effect		no_data		no_data		no_effect		no_data		no_data		no_data
MGR:epididymis	no_effect		Neg	0	0	1	no_data		no_data		no_data		no_effect		no_data		no_data		no_effect		no_data		no_data		no_data
MGR:estrous cycle	no_effect		Neg	0	0	1	no_data		no_data		no_data		no_effect		no_data		no_data		no_effect		no_data		no_data		no_data
MGR:fertility	no_effect		Neg	0	0	1	no_data		no_data		no_data		no_effect		no_data		no_data		no_effect		no_data		no_data		no_data
MGR:food consumption	no_effect		Neg	0	0	1	no_data		no_data		no_data		no_effect		no_data		no_data		no_effect		no_data		no_data		no_data
MGR:gestation index	no_effect		Neg	0	0	1	no_data		no_data		no_data		no_effect		no_data		no_data		no_effect		no_data		no_data		no_data
MGR:gestational length	no_effect		Neg	0	0	1	no_data		no_data		no_data		no_effect		no_data		no_data		no_effect		no_data		no_data		no_data
MGR:implantations	no_effect		Neg	0	0	1	no_data		no_data		no_data		no_effect		no_data		no_data		no_effect		no_data		no_data		no_data
MGR:kidney	pos_effect		Pos	0.548	0	0.465	no_data		no_data		no_data		1.65	mg/kg/day	no_data		no_data		no_effect		no_data		no_data		no_data
MGR:lactation index	no_effect		Neg	0	0	1	no_data		no_data		no_data		no_effect		no_data		no_data		no_effect		no_data		no_data		no_data
MGR:litter size	no_effect		Neg	0	0	1	no_data		no_data		no_data		no_effect		no_data		no_data		no_effect		no_data		no_data		no_data
MGR:litter viability other	no_effect		Neg	0	0	1	no_data		no_data		no_data		no_effect		no_data		no_data		no_effect		no_data		no_data		no_data
MGR:live fetuses	no_effect		Neg	0	0	1	no_data		no_data		no_data		no_effect		no_data		no_data		no_effect		no_data		no_data		no_data
MGR:liver	pos_effect		Pos	0.548	0	0.495	no_data		no_data		no_data		1.34	mg/kg/day	no_data		no_data		no_effect		no_data		no_data		no_data
MGR:mating	no_effect		Neg	0	0	1	no_data		no_data		no_data		no_effect		no_data		no_data		no_effect		no_data		no_data		no_data
MGR:mortality	no_effect		Neg	0	0	1	no_data		no_data		no_data		no_effect		no_data		no_data		no_effect		no_data		no_data		no_data
MGR:nipple development	no_effect		Neg	0	0	1	no_data		no_data		no_data		no_effect		no_data		no_data		no_effect		no_data		no_data		no_data
MGR:offspring survival early other	no_effect		Neg	0	0	1	no_data		no_data		no_data		no_effect		no_data		no_data		no_effect		no_data		no_data		no_data
MGR:ovary	no_effect		Neg	0	0	1	no_data		no_data		no_data		no_effect		no_data		no_data		no_effect		no_data		no_data		no_data
MGR:oviduct	no_effect		Neg	0	0	1	no_data		no_data		no_data		no_effect		no_data		no_data		no_effect		no_data		no_data		no_data
MGR:pituitary gland	pos_effect		Pos	0.548	0	0.455	no_data		no_data		no_data		1.65	mg/kg/day	no_data		no_data		no_effect		no_data		no_data		no_data
MGR:postimplantation loss	no_effect		Neg	0	0	1	no_data		no_data		no_data		no_effect		no_data		no_data		no_effect		no_data		no_data		no_data
MGR:precoital interval	no_effect		Neg	0	0	1	no_data		no_data		no_data		no_effect		no_data		no_data		no_effect		no_data		no_data		no_data
MGR:pregnancy	no_effect		Neg	0	0	1	no_data		no_data		no_data		no_effect		no_data		no_data		no_effect		no_data		no_data		no_data
MGR:pregnancy index	no_effect		Neg	0	0	1	no_data		no_data		no_data		no_effect		no_data		no_data		no_effect		no_data		no_data		no_data
MGR:preimplantation loss	no_effect		Neg	0	0	1	no_data		no_data		no_data		no_effect		no_data		no_data		no_effect		no_data		no_data		no_data
MGR:premature delivery	no_effect		Neg	0	0	1	no_data		no_data		no_data		no_effect		no_data		no_data		no_effect		no_data		no_data		no_data
MGR:preputial separation	pos_effect		Pos	0.548	0	0.615	no_data		no_data		no_data		1.65	mg/kg/day	no_data		no_data		no_effect		no_data		no_data		no_data
MGR:prostate	no_effect		Neg	0	0	1	no_data		no_data		no_data		no_effect		no_data		no_data		no_effect		no_data		no_data		no_data
MGR:reproductive performance other	no_effect		Neg	0	0	1	no_data		no_data		no_data		no_effect		no_data		no_data		no_effect		no_data		no_data		no_data
MGR:resorptions	no_effect		Neg	0	0	1	no_data		no_data		no_data		no_effect		no_data		no_data		no_effect		no_data		no_data		no_data
MGR:seminal vesicle	no_effect		Neg	0	0	1	no_data		no_data		no_data		no_effect		no_data		no_data		no_effect		no_data		no_data		no_data
MGR:sex ratio	no_effect		Neg	0	0	1	no_data		no_data		no_data		no_effect		no_data		no_data		no_effect		no_data		no_data		no_data
MGR:sperm measure	no_effect		Neg	0	0	1	no_data		no_data		no_data		no_effect		no_data		no_data		no_effect		no_data		no_data		no_data
MGR:spleen	no_effect		Neg	0	0	1	no_data		no_data		no_data		no_effect		no_data		no_data		no_effect		no_data		no_data		no_data
MGR:testes	pos_effect		Pos	0.548	0	0.545	no_data		no_data		no_data		1.65	mg/kg/day	no_data		no_data		no_effect		no_data		no_data		no_data
MGR:thymus	no_effect		Neg	0	0	1	no_data		no_data		no_data		no_effect		no_data		no_data		no_effect		no_data		no_data		no_data
MGR:uterus	no_effect		Neg	0	0	1	no_data		no_data		no_data		no_effect		no_data		no_data		no_effect		no_data		no_data		no_data
MGR:vagina	no_effect		Neg	0	0	1	no_data		no_data		no_data		no_effect		no_data		no_data		no_effect		no_data		no_data		no_data
MGR:vaginal opening	pos_effect		Pos	0.548	0	0.51	no_data		no_data		no_data		1.77	mg/kg/day	no_data		no_data		no_effect		no_data		no_data		no_data
MGR:viability index	pos_effect		Pos	0.548	0	0.53	no_data		no_data		no_data		1.34	mg/kg/day	no_data		no_data		no_effect		no_data		no_data		no_data
SAC:adrenal gland	no_effect		Neg	0	0	1	no_data		no_data		no_data		no_data		no_data		no_data		no_data		no_effect		no_data		no_data
SAC:appearance and color	no_effect		Neg	0	0	1	no_data		no_data		no_data		no_data		no_data		no_data		no_data		no_effect		no_data		no_data
SAC:body weight	no_effect		Neg	0	0	1	no_data		no_data		no_data		no_data		no_data		no_data		no_data		no_effect		no_data		no_data
SAC:bone marrow	no_effect		Neg	0	0	1	no_data		no_data		no_data		no_data		no_data		no_data		no_data		no_effect		no_data		no_data
SAC:brain	no_effect		Neg	0	0	1	no_data		no_data		no_data		no_data		no_data		no_data		no_data		no_effect		no_data		no_data
SAC:cholesterol	pos_effect		Pos	1	0	1	no_data		no_data		no_data		no_data		no_data		no_data		no_data		450	mg/kg/day	no_data		no_data
SAC:clinical signs	pos_effect		Pos	1	0	1	no_data		no_data		no_data		no_data		no_data		no_data		no_data		100	mg/kg/day	no_data		no_data
SAC:ear	no_effect		Neg	0	0	1	no_data		no_data		no_data		no_data		no_data		no_data		no_data		no_effect		no_data		no_data
SAC:epididymis	no_effect		Neg	0	0	1	no_data		no_data		no_data		no_data		no_data		no_data		no_data		no_effect		no_data		no_data
SAC:erythrocyte (rbc) count differential	pos_effect		Pos	1	0	1	no_data		no_data		no_data		no_data		no_data		no_data		no_data		450	mg/kg/day	no_data		no_data
SAC:esophagus	no_effect		Neg	0	0	1	no_data		no_data		no_data		no_data		no_data		no_data		no_data		no_effect		no_data		no_data
SAC:eye	no_effect		Neg	0	0	1	no_data		no_data		no_data		no_data		no_data		no_data		no_data		no_effect		no_data		no_data
SAC:food consumption	no_effect		Neg	0	0	1	no_data		no_data		no_data		no_data		no_data		no_data		no_data		no_effect		no_data		no_data
SAC:full gross necropsy	no_effect		Neg	0	0	1	no_data		no_data		no_data		no_data		no_data		no_data		no_data		no_effect		no_data		no_data
SAC:gallbladder	no_effect		Neg	0	0	1	no_data		no_data		no_data		no_data		no_data		no_data		no_data		no_effect		no_data		no_data
SAC:glucose	no_effect		Neg	0	0	1	no_data		no_data		no_data		no_data		no_data		no_data		no_data		no_effect		no_data		no_data
SAC:heart	no_effect		Neg	0	0	1	no_data		no_data		no_data		no_data		no_data		no_data		no_data		no_effect		no_data		no_data
SAC:hematocrit (hct)	pos_effect		Pos	1	0	1	no_data		no_data		no_data		no_data		no_data		no_data		no_data		450	mg/kg/day	no_data		no_data
SAC:hemoglobin (hgb)	pos_effect		Pos	1	0	1	no_data		no_data		no_data		no_data		no_data		no_data		no_data		450	mg/kg/day	no_data		no_data
SAC:intestine large	no_effect		Neg	0	0	1	no_data		no_data		no_data		no_data		no_data		no_data		no_data		no_effect		no_data		no_data
SAC:intestine small	no_effect		Neg	0	0	1	no_data		no_data		no_data		no_data		no_data		no_data		no_data		no_effect		no_data		no_data
SAC:kidney	no_effect		Neg	0	0	1	no_data		no_data		no_data		no_data		no_data		no_data		no_data		no_effect		no_data		no_data
SAC:larynx	no_effect		Neg	0	0	1	no_data		no_data		no_data		no_data		no_data		no_data		no_data		no_effect		no_data		no_data
SAC:liver	no_effect		Neg	0	0	1	no_data		no_data		no_data		no_data		no_data		no_data		no_data		no_effect		no_data		no_data
SAC:lung	no_effect		Neg	0	0	1	no_data		no_data		no_data		no_data		no_data		no_data		no_data		no_effect		no_data		no_data
SAC:lymph node	no_effect		Neg	0	0	1	no_data		no_data		no_data		no_data		no_data		no_data		no_data		no_effect		no_data		no_data
SAC:mammary gland	no_effect		Neg	0	0	1	no_data		no_data		no_data		no_data		no_data		no_data		no_data		no_effect		no_data		no_data
SAC:mortality	no_effect		Neg	0	0	1	no_data		no_data		no_data		no_data		no_data		no_data		no_data		no_effect		no_data		no_data
SAC:nerve	no_effect		Neg	0	0	1	no_data		no_data		no_data		no_data		no_data		no_data		no_data		no_effect		no_data		no_data
SAC:nose	no_effect		Neg	0	0	1	no_data		no_data		no_data		no_data		no_data		no_data		no_data		no_effect		no_data		no_data
SAC:occult blood	no_effect		Neg	0	0	1	no_data		no_data		no_data		no_data		no_data		no_data		no_data		no_effect		no_data		no_data
SAC:ovary	no_effect		Neg	0	0	1	no_data		no_data		no_data		no_data		no_data		no_data		no_data		no_effect		no_data		no_data
SAC:pancreas	no_effect		Neg	0	0	1	no_data		no_data		no_data		no_data		no_data		no_data		no_data		no_effect		no_data		no_data
SAC:parathyroid	no_effect		Neg	0	0	1	no_data		no_data		no_data		no_data		no_data		no_data		no_data		no_effect		no_data		no_data
SAC:parathyroid gland	no_effect		Neg	0	0	1	no_data		no_data		no_data		no_data		no_data		no_data		no_data		no_effect		no_data		no_data
SAC:ph	no_effect		Neg	0	0	1	no_data		no_data		no_data		no_data		no_data		no_data		no_data		no_effect		no_data		no_data
SAC:pharynx	no_effect		Neg	0	0	1	no_data		no_data		no_data		no_data		no_data		no_data		no_data		no_effect		no_data		no_data
SAC:pituitary gland	no_effect		Neg	0	0	1	no_data		no_data		no_data		no_data		no_data		no_data		no_data		no_effect		no_data		no_data
SAC:prostate	no_effect		Neg	0	0	1	no_data		no_data		no_data		no_data		no_data		no_data		no_data		no_effect		no_data		no_data
SAC:protein	no_effect		Neg	0	0	1	no_data		no_data		no_data		no_data		no_data		no_data		no_data		no_effect		no_data		no_data
SAC:salivary glands	no_effect		Neg	0	0	1	no_data		no_data		no_data		no_data		no_data		no_data		no_data		no_effect		no_data		no_data
SAC:seminal vesicle	no_effect		Neg	0	0	1	no_data		no_data		no_data		no_data		no_data		no_data		no_data		no_effect		no_data		no_data
SAC:skin	no_effect		Neg	0	0	1	no_data		no_data		no_data		no_data		no_data		no_data		no_data		no_effect		no_data		no_data
SAC:specific gravity/osmolality	no_effect		Neg	0	0	1	no_data		no_data		no_data		no_data		no_data		no_data		no_data		no_effect		no_data		no_data
SAC:spinal cord	no_effect		Neg	0	0	1	no_data		no_data		no_data		no_data		no_data		no_data		no_data		no_effect		no_data		no_data
SAC:spleen	no_effect		Neg	0	0	1	no_data		no_data		no_data		no_data		no_data		no_data		no_data		no_effect		no_data		no_data
SAC:stomach	no_effect		Neg	0	0	1	no_data		no_data		no_data		no_data		no_data		no_data		no_data		no_effect		no_data		no_data
SAC:testes	pos_effect		Pos	1	0	1	no_data		no_data		no_data		no_data		no_data		no_data		no_data		10	mg/kg/day	no_data		no_data
SAC:thymus	no_effect		Neg	0	0	1	no_data		no_data		no_data		no_data		no_data		no_data		no_data		no_effect		no_data		no_data
SAC:thyroid gland	no_effect		Neg	0	0	1	no_data		no_data		no_data		no_data		no_data		no_data		no_data		no_effect		no_data		no_data
SAC:trachea	no_effect		Neg	0	0	1	no_data		no_data		no_data		no_data		no_data		no_data		no_data		no_effect		no_data		no_data
SAC:urinary bladder	no_effect		Neg	0	0	1	no_data		no_data		no_data		no_data		no_data		no_data		no_data		no_effect		no_data		no_data
SAC:uterus	no_effect		Neg	0	0	1	no_data		no_data		no_data		no_data		no_data		no_data		no_data		no_effect		no_data		no_data
SAC:volume	no_effect		Neg	0	0	1	no_data		no_data		no_data		no_data		no_data		no_data		no_data		no_effect		no_data		no_data
SUB:5' nucleotidase	pos_effect		Pos	1	0	1	no_data		no_data		no_data		no_data		no_data		no_data		no_data		no_data		no_data		80	mg/kg/day
SUB:[other]	pos_effect		Pos	1	0	1	no_data		no_data		no_data		no_data		no_data		no_data		500	mg/kg/day	no_data		no_data		20	mg/kg/day
SUB:adrenal gland	no_effect		Neg	0	0	1	no_data		no_effect		no_effect		no_effect		no_effect		no_effect		no_effect		no_data		no_effect		no_effect
SUB:alanine aminotransferase (alt/sgpt)	pos_effect		Pos	1	0	1	no_data		1	mg/kg/day	no_data		7.5	mg/kg/day	200	mg/kg/day	no_data		no_data		no_data		no_data		80	mg/kg/day
SUB:albumin	pos_effect		Pos	1	0	1	no_data		no_data		600	mg/kg/day	10.1	mg/kg/day	no_data		no_data		no_data		no_data		1.25	mg/kg/day	40	mg/kg/day
SUB:alkaline phosphatase (alp/alk)	pos_effect		Pos	1	0	1	no_data		no_data		no_data		2.5	mg/kg/day	200	mg/kg/day	15	mg/kg/day	no_data		no_data		no_data		170	mg/kg/day
SUB:appearance and color	no_effect		Neg	0	0	1	no_data		no_data		no_data		no_effect		no_data		no_data		no_data		no_data		no_effect		no_data
SUB:aspartate aminotransferase (ast/sgot)	pos_effect		Pos	1	0	1	no_data		1	mg/kg/day	no_data		no_data		no_data		no_data		no_data		no_data		no_data		no_data
SUB:bile acids	pos_effect		Pos	1	0	1	no_data		no_data		no_data		no_data		no_data		no_data		no_data		no_data		no_data		160	mg/kg/day
SUB:bilirubin	pos_effect		Pos	1	0	1	no_data		no_data		no_data		7.5	mg/kg/day	no_data		no_data		no_data		no_data		no_data		no_data
SUB:body weight	pos_effect		Pos	0.65	0	0.96	no_data		no_effect		no_effect		2.5	mg/kg/day	10	mg/kg/day	15	mg/kg/day	500	mg/kg/day	no_data		0.958	mg/kg/day	40	mg/kg/day
SUB:bone	pos_effect		Pos	1	0	1	no_data		no_data		no_data		no_data		no_data		no_data		no_data		no_data		no_data		170	mg/kg/day
SUB:bone marrow	no_effect		Neg	0.068	0	0.88	no_data		no_effect		no_effect		no_effect		no_effect		no_effect		no_effect		no_data		no_effect		170	mg/kg/day
SUB:brain	no_effect		Neg	0.124	0	0.9	no_data		no_effect		no_effect		no_effect		no_effect		50	mg/kg/day	no_effect		no_data		no_effect		no_effect
SUB:calcium	pos_effect		Pos	1	0	1	no_data		no_data		no_data		2.52	mg/kg/day	50	mg/kg/day	no_data		no_data		no_data		1.25	mg/kg/day	no_data
SUB:chloride	pos_effect		Pos	1	0	1	no_data		no_data		600	mg/kg/day	no_data		no_data		no_data		no_data		no_data		no_data		no_data
SUB:cholesterol	pos_effect		Pos	1	0	1	no_data		1	mg/kg/day	no_data		2.5	mg/kg/day	50	mg/kg/day	no_data		no_data		no_data		no_data		20	mg/kg/day
SUB:cholinesterase	pos_effect		Pos	1	0	1	no_data		no_data		no_data		no_data		no_data		no_data		no_data		no_data		0.061	mg/kg/day	no_data
SUB:clinical signs	no_effect		Neg	0.456	0.375	0.65	no_data		no_effect		600	mg/kg/day	2.5	mg/kg/day	no_effect		no_effect		no_effect		no_data		0.578	mg/kg/day	170	mg/kg/day
SUB:clitoral gland	pos_effect		Pos	1	0	1	no_data		no_data		no_data		no_data		no_data		no_data		no_data		no_data		no_data		170	mg/kg/day
SUB:creatine phosphokinase	pos_effect		Pos	1	0	1	no_data		no_data		no_data		no_data		no_data		no_data		no_data		no_data		no_data		80	mg/kg/day
SUB:creatinine	pos_effect		Pos	1	0	1	no_data		no_data		no_data		no_data		no_data		no_data		no_data		no_data		no_data		170	mg/kg/day
SUB:ear	no_effect		Neg	0	0	1	no_data		no_effect		no_effect		no_effect		no_effect		no_effect		no_effect		no_data		no_effect		no_data
SUB:epididymis	no_effect		Neg	0.213	0	0.95	no_data		no_effect		no_effect		10.1	mg/kg/day	no_effect		no_effect		no_effect		no_data		no_effect		80	mg/kg/day
SUB:erythrocyte (rbc) count differential	pos_effect		Pos	1	0	1	no_data		no_data		600	mg/kg/day	7.5	mg/kg/day	200	mg/kg/day	no_data		500	mg/kg/day	no_data		no_data		170	mg/kg/day
SUB:esophagus	no_effect		Neg	0	0	1	no_data		no_effect		no_effect		no_effect		no_effect		no_effect		no_effect		no_data		no_effect		no_effect
SUB:eye	no_effect		Neg	0.068	0	0.905	no_data		no_effect		no_effect		no_effect		no_effect		no_effect		no_effect		no_data		1.635	mg/kg/day	no_effect
SUB:food consumption	pos_effect		Pos	0.685	0	0.945	no_data		1	mg/kg/day	no_effect		2.5	mg/kg/day	10	mg/kg/day	5	mg/kg/day	no_effect		no_data		1.23	mg/kg/day	no_data
SUB:full gross necropsy	no_effect		Neg	0	0	1	no_data		no_effect		no_effect		no_effect		no_effect		no_effect		no_effect		no_data		no_effect		no_effect
SUB:gallbladder	no_effect		Neg	0	0	1	no_data		no_data		no_data		no_effect		no_data		no_data		no_data		no_data		no_effect		no_effect
SUB:globulins	pos_effect		Pos	1	0	1	no_data		no_data		no_data		10.1	mg/kg/day	200	mg/kg/day	no_data		no_data		no_data		no_data		no_data
SUB:glucose	no_effect		Neg	0.385	0	0.76	no_data		1	mg/kg/day	no_data		no_effect		no_data		no_data		no_data		no_data		no_effect		no_effect
SUB:harderian gland	no_effect		Neg	0	0	1	no_data		no_data		no_data		no_data		no_data		no_data		no_data		no_data		no_data		no_effect
SUB:heart	no_effect		Neg	0.145	0	0.87	no_data		no_effect		no_effect		23.18	mg/kg/day	no_effect		no_effect		no_effect		no_data		no_effect		no_effect
SUB:hematocrit (hct)	pos_effect		Pos	1	0	1	no_data		no_data		200	mg/kg/day	7.5	mg/kg/day	200	mg/kg/day	no_data		500	mg/kg/day	no_data		no_data		40	mg/kg/day
SUB:hemoglobin (hgb)	pos_effect		Pos	1	0	1	no_data		no_data		200	mg/kg/day	7.5	mg/kg/day	200	mg/kg/day	no_data		100	mg/kg/day	no_data		no_data		40	mg/kg/day
SUB:intestine large	no_effect		Neg	0.145	0	0.865	no_data		no_effect		no_effect		23.18	mg/kg/day	no_effect		no_effect		no_effect		no_data		no_effect		no_effect
SUB:intestine small	no_effect		Neg	0.145	0	0.89	no_data		no_effect		no_effect		23.18	mg/kg/day	no_effect		no_effect		no_effect		no_data		no_effect		no_effect
SUB:kidney	pos_effect		Pos	0.755	0	0.96	no_data		no_effect		600	mg/kg/day	23.18	mg/kg/day	200	mg/kg/day	1.5	mg/kg/day	100	mg/kg/day	no_data		no_effect		170	mg/kg/day
SUB:larynx	no_effect		Neg	0	0	1	no_data		no_effect		no_effect		no_effect		no_effect		no_effect		no_effect		no_data		no_effect		no_effect
SUB:leukocyte (wbc) count differential	no_effect		Neg	0	0	1	no_data		no_data		no_data		no_data		no_data		no_data		no_data		no_data		no_data		no_effect
SUB:liver	pos_effect		Pos	0.757	0	0.98	no_data		0.25	mg/kg/day	no_effect		2.5	mg/kg/day	200	mg/kg/day	5	mg/kg/day	100	mg/kg/day	no_data		no_effect		20	mg/kg/day
SUB:lung	no_effect		Neg	0.145	0	0.88	no_data		no_effect		no_effect		23.18	mg/kg/day	no_effect		no_effect		no_effect		no_data		no_effect		no_effect
SUB:lymph node	no_effect		Neg	0.156	0	0.845	no_data		no_effect		no_effect		23.18	mg/kg/day	no_effect		no_effect		no_effect		no_data		no_effect		no_data
SUB:mammary gland	no_effect		Neg	0	0	1	no_data		no_effect		no_effect		no_effect		no_effect		no_effect		no_effect		no_data		no_effect		no_effect
SUB:mean corpuscular (cell) volume (mcv)	pos_effect		Pos	1	0	1	no_data		no_data		no_data		no_data		no_data		no_data		no_data		no_data		no_data		80	mg/kg/day
SUB:mean corpuscular hemoglobin (mch)	pos_effect		Pos	1	0	1	no_data		no_data		no_data		no_data		no_data		no_data		no_data		no_data		no_data		80	mg/kg/day
SUB:mean corpuscular hemoglobin concentration (mchc)	pos_effect		Pos	1	0	1	no_data		no_data		no_data		no_data		no_data		no_data		no_data		no_data		no_data		40	mg/kg/day
SUB:mortality	no_effect		Neg	0.214	0	0.965	no_data		no_effect		no_effect		7.5	mg/kg/day	no_effect		no_effect		no_effect		no_data		1.23	mg/kg/day	no_effect
SUB:nerve	no_effect		Neg	0	0	1	no_data		no_effect		no_effect		no_effect		no_effect		no_effect		no_effect		no_data		no_effect		no_effect
SUB:neutrophils	pos_effect		Pos	1	0	1	no_data		1	mg/kg/day	no_data		no_data		no_data		no_data		20	mg/kg/day	no_data		no_data		no_data
SUB:nose	no_effect		Neg	0.294	0	0.97	no_data		no_effect		200	mg/kg/day	no_effect		no_effect		no_effect		100	mg/kg/day	no_data		no_effect		no_effect
SUB:occult blood	no_effect		Neg	0	0	1	no_data		no_data		no_data		no_effect		no_data		no_data		no_data		no_data		no_effect		no_data
SUB:ovary	no_effect		Neg	0.068	0	0.915	no_data		no_effect		no_effect		no_effect		no_effect		no_effect		no_effect		no_data		no_effect		170	mg/kg/day
SUB:pancreas	no_effect		Neg	0	0	1	no_data		no_effect		no_effect		no_effect		no_effect		no_effect		no_effect		no_data		no_effect		no_effect
SUB:parathyroid	no_effect		Neg	0	0	1	no_data		no_data		no_data		no_effect		no_data		no_data		no_data		no_data		no_effect		no_data
SUB:parathyroid gland	no_effect		Neg	0	0	1	no_data		no_effect		no_effect		no_effect		no_effect		no_effect		no_effect		no_data		no_effect		no_effect
SUB:peroxisomal beta-oxidation analysis	pos_effect		Pos	1	0	1	no_data		no_data		no_data		no_data		200	mg/kg/day	no_data		100	mg/kg/day	no_data		no_data		no_data
SUB:ph	no_effect		Neg	0	0	1	no_data		no_data		no_data		no_effect		no_data		no_data		no_data		no_data		no_effect		no_data
SUB:pharynx	no_effect		Neg	0	0	1	no_data		no_effect		no_effect		no_effect		no_effect		no_effect		no_effect		no_data		no_effect		no_data
SUB:phosphorus	pos_effect		Pos	1	0	1	no_data		no_data		no_data		10.1	mg/kg/day	no_data		no_data		no_data		no_data		no_data		no_data
SUB:pituitary gland	no_effect		Neg	0	0	1	no_data		no_effect		no_effect		no_effect		no_effect		no_effect		no_effect		no_data		no_effect		no_effect
SUB:platelet	pos_effect		Pos	1	0	1	no_data		no_data		no_data		no_data		no_data		no_data		500	mg/kg/day	no_data		no_data		40	mg/kg/day
SUB:preputial gland	pos_effect		Pos	1	0	1	no_data		no_data		no_data		no_data		no_data		no_data		no_data		no_data		no_data		100	mg/kg/day
SUB:prostate	no_effect		Neg	0.068	0	0.87	no_data		no_effect		no_effect		no_effect		no_effect		no_effect		no_effect		no_data		no_effect		320	mg/kg/day
SUB:protein	pos_effect		Pos	1	0	1	no_data		no_data		600	mg/kg/day	10.1	mg/kg/day	200	mg/kg/day	no_data		no_data		no_data		1.25	mg/kg/day	40	mg/kg/day
SUB:reticulocyte	pos_effect		Pos	1	0	1	no_data		no_data		no_data		no_data		200	mg/kg/day	no_data		500	mg/kg/day	no_data		no_data		170	mg/kg/day
SUB:salivary glands	no_effect		Neg	0	0	1	no_data		no_effect		no_effect		no_effect		no_effect		no_effect		no_effect		no_data		no_effect		no_effect
SUB:seminal vesicle	no_effect		Neg	0.068	0	0.9	no_data		no_effect		no_effect		no_effect		no_effect		no_effect		no_effect		no_data		no_effect		320	mg/kg/day
SUB:skeletal muscle	no_effect		Neg	0	0	1	no_data		no_data		no_data		no_data		no_data		no_data		no_data		no_data		no_data		no_effect
SUB:skin	no_effect		Neg	0	0	1	no_data		no_effect		no_effect		no_effect		no_effect		no_effect		no_effect		no_data		no_effect		no_effect
SUB:sorbitol dehydrogenase	pos_effect		Pos	1	0	1	no_data		no_data		no_data		no_data		no_data		no_data		no_data		no_data		no_data		80	mg/kg/day
SUB:specific gravity/osmolality	no_effect		Neg	0	0	1	no_data		no_data		no_data		no_effect		no_data		no_data		no_data		no_data		no_effect		no_data
SUB:sperm measure	pos_effect		Pos	1	0	1	no_data		no_data		no_data		23.18	mg/kg/day	no_data		no_data		no_data		no_data		no_data		40	mg/kg/day
SUB:spinal cord	no_effect		Neg	0	0	1	no_data		no_effect		no_effect		no_effect		no_effect		no_effect		no_effect		no_data		no_effect		no_data
SUB:spleen	no_effect		Neg	0.387	0	0.975	no_data		no_effect		60	mg/kg/day	23.18	mg/kg/day	no_effect		no_effect		no_effect		no_data		no_effect		80	mg/kg/day
SUB:stomach	no_effect		Neg	0.32	0	0.96	no_data		no_effect		600	mg/kg/day	7.5	mg/kg/day	no_effect		no_effect		no_effect		no_data		no_effect		no_effect
SUB:testes	no_effect		Neg	0.213	0	0.96	no_data		no_effect		no_effect		7.5	mg/kg/day	no_effect		no_effect		no_effect		no_data		no_effect		320	mg/kg/day
SUB:thymus	no_effect		Neg	0.213	0	0.96	no_data		no_effect		no_effect		23.18	mg/kg/day	no_effect		no_effect		no_effect		no_data		no_effect		1360	mg/kg/day
SUB:thyroid gland	no_effect		Neg	0.12	0	0.89	no_data		no_effect		no_effect		no_effect		no_effect		no_effect		100	mg/kg/day	no_data		no_effect		no_effect
SUB:tongue	no_effect		Neg	0	0	1	no_data		no_data		no_data		no_data		no_data		no_data		no_data		no_data		no_data		no_effect
SUB:trachea	no_effect		Neg	0	0	1	no_data		no_effect		no_effect		no_effect		no_effect		no_effect		no_effect		no_data		no_effect		no_effect
SUB:triglycerides	no_effect		Neg	0	0	1	no_data		no_data		no_data		no_data		no_data		no_data		no_data		no_data		no_data		no_effect
SUB:urea nitrogen	pos_effect		Pos	0.868	0	0.74	no_data		1	mg/kg/day	no_data		2.5	mg/kg/day	no_data		15	mg/kg/day	no_data		no_data		no_data		no_effect
SUB:urinary bladder	no_effect		Neg	0	0	1	no_data		no_effect		no_effect		no_effect		no_effect		no_effect		no_effect		no_data		no_effect		no_effect
SUB:uterus	no_effect		Neg	0.068	0	0.89	no_data		no_effect		no_effect		no_effect		no_effect		no_effect		no_effect		no_data		no_effect		170	mg/kg/day
SUB:vagina	no_effect		Neg	0	0	1	no_data		no_data		no_data		no_data		no_data		no_data		no_data		no_data		no_data		no_effect
SUB:volume	no_effect		Neg	0	0	1	no_data		no_data		no_data		no_effect		no_data		no_data		no_data		no_data		no_effect		no_data

## Sheet: RA PFNA
chem_id	DTXCID6011863	DTXCID6011863_units	pred_class	ACT	AUC	pval	DTXCID1011862	DTXCID1011862_units	DTXCID6017708	DTXCID6017708_units	DTXCID0031267	DTXCID0031267_units	DTXCID9012646	DTXCID9012646_units	DTXCID6017706	DTXCID6017706_units	DTXCID1011864	DTXCID1011864_units	DTXCID1017707	DTXCID1017707_units	DTXCID3027328	DTXCID3027328_units	DTXCID80268	DTXCID80268_units	DTXCID201318	DTXCID201318_units
role	target						analog		analog		analog		analog		analog		analog		analog		analog		analog		analog
preferred name	Perfluorononanoic acid						Perfluorohexanoic acid		Ammonium perfluorooctanoate		Sodium perfluorohexanoate		N-Ethylperfluorooctanesulfonamide		Potassium perfluorooctanesulfonate		Perfluorooctanesulfonic acid		Potassium perfluorobutanesulfonate		Potassium 5-carbamoyl-3-[5'-fluoro-2'-(2,2,3,3,3-pentafluoropropoxy)-3-biphenylyl]-1,2,4-triazol-1-ide hydrate (1:1:1)		Chlorendic acid		1,1,2,2-Tetrachloroethane
dsstox_sid	DTXSID8031863						DTXSID3031862		DTXSID8037708		DTXSID3052856		DTXSID1032646		DTXSID8037706		DTXSID3031864		DTXSID3037707		DTXSID5047328		DTXSID2020268		DTXSID7021318
dsstox_cid	DTXCID6011863						DTXCID1011862		DTXCID6017708		DTXCID0031267		DTXCID9012646		DTXCID6017706		DTXCID1011864		DTXCID1017707		DTXCID3027328		DTXCID80268		DTXCID201318
similarity	1.00001						0.894737		0.857143		0.85		0.666667		0.666667		0.666667		0.583333		0.387097		0.357143		0.35
Mass g/mol	464.078						314.054		431.101		336.036		527.2		538.22		500.13		338.18		486.416		388.83		167.84
Melting °C	68.5126						11.7561		129.811		43.841		95.9994		399.824		185.167		187.978		176.263		208.974		-43.783
Boiling °C	189.966						168.392		188.994		168.392		196.012		218.522		218.522		211.006		337.281		316.527		146.511
log Kow	3.53773						2.85045		3.89004		0.701582		6.79567		-1.07883		5.60926		0.259989		1.72449		3.15184		2.50469
Vap. press. mmHg	0.00843675						0.903417		0.11083		0.903417		5.02406e-06		2.47722e-06		2.47722e-06		1.13625e-08		1.00753e-09		2.59939e-07		4.66657
Water sol. mol/L	0.00282096						9.10797e-05		0.0332134		9.10797e-05		8.07215e-07		0.000817049		0.000817049		0.00724937		1.43077e-07		0.00897027		0.0175547
Henry's Law atm-m3/mole	1.17903e-09						2.35462e-10		1.91692e-10		2.35462e-10		1.59552e-10		1.80335e-11		1.80335e-11		2.94884e-10		5.011e-09		7.4406e-11		0.000368816
Hydrogen Bond Donors
Hydrogen Bond Acceptors
chem_id	DTXCID6011863	DTXCID6011863_units	pred_class	ACT	AUC	pval	DTXCID1011862	DTXCID1011862_units	DTXCID6017708	DTXCID6017708_units	DTXCID0031267	DTXCID0031267_units	DTXCID9012646	DTXCID9012646_units	DTXCID6017706	DTXCID6017706_units	DTXCID1011864	DTXCID1011864_units	DTXCID1017707	DTXCID1017707_units	DTXCID3027328	DTXCID3027328_units	DTXCID80268	DTXCID80268_units	DTXCID201318	DTXCID201318_units
CHR:[other]	pos_effect		Pos	1	0	1	no_data		no_data		no_data		no_data		0.25	mg/kg/day	no_data		no_data		no_data		no_data		no_data
CHR:adrenal gland	no_effect		Neg	0.384	0	0.785	no_data		14.2	mg/kg/day	no_data		no_data		no_effect		no_data		no_data		no_data		no_effect		no_effect
CHR:alkaline phosphatase (alp/alk)	pos_effect		Pos	1	0	1	no_data		1.3	mg/kg/day	no_data		no_data		no_data		no_data		no_data		no_data		no_data		no_data
CHR:appearance and color	no_effect		Neg	0	0	1	no_data		no_effect		no_data		no_data		no_effect		no_data		no_data		no_data		no_data		no_data
CHR:aspartate aminotransferase (ast/sgot)	pos_effect		Pos	1	0	1	no_data		1.3	mg/kg/day	no_data		no_data		no_data		no_data		no_data		no_data		no_data		no_data
CHR:body weight	pos_effect		Pos	1	0	1	no_data		14.2	mg/kg/day	no_data		no_data		1	mg/kg/day	no_data		no_data		no_data		39	mg/kg/day	43	mg/kg/day
CHR:bone	no_effect		Neg	0	0	1	no_data		no_data		no_data		no_data		no_data		no_data		no_data		no_data		no_effect		no_effect
CHR:bone marrow	no_effect		Neg	0	0	1	no_data		no_effect		no_data		no_data		no_effect		no_data		no_data		no_data		no_data		no_data
CHR:brain	no_effect		Neg	0	0	1	no_data		no_effect		no_data		no_data		no_effect		no_data		no_data		no_data		no_effect		no_effect
CHR:clinical signs	pos_effect		Pos	0.541	0	0.84	no_data		16.1	mg/kg/day	no_data		no_data		no_effect		no_data		no_data		no_data		no_effect		43	mg/kg/day
CHR:clitoral gland	no_effect		Neg	0	0	1	no_data		no_data		no_data		no_data		no_data		no_data		no_data		no_data		no_effect		no_effect
CHR:creatine phosphokinase	pos_effect		Pos	1	0	1	no_data		1.3	mg/kg/day	no_data		no_data		no_data		no_data		no_data		no_data		no_data		no_data
CHR:ear	no_effect		Neg	0	0	1	no_data		no_effect		no_data		no_data		no_effect		no_data		no_data		no_data		no_data		no_data
CHR:epididymis	no_effect		Neg	0	0	1	no_data		no_effect		no_data		no_data		no_effect		no_data		no_data		no_data		no_effect		no_effect
CHR:erythrocyte (rbc) count differential	pos_effect		Pos	1	0	1	no_data		14.2	mg/kg/day	no_data		no_data		no_data		no_data		no_data		no_data		no_data		no_data
CHR:esophagus	no_effect		Neg	0	0	1	no_data		no_effect		no_data		no_data		no_effect		no_data		no_data		no_data		no_effect		no_effect
CHR:estradiol	pos_effect		Pos	1	0	1	no_data		15	mg/kg/day	no_data		no_data		no_data		no_data		no_data		no_data		no_data		no_data
CHR:eye	no_effect		Neg	0	0	1	no_data		no_effect		no_data		no_data		no_effect		no_data		no_data		no_data		no_effect		no_effect
CHR:follicle stimulating hormone (fsh)	pos_effect		Pos	1	0	1	no_data		15	mg/kg/day	no_data		no_data		no_data		no_data		no_data		no_data		no_data		no_data
CHR:food consumption	no_effect		Neg	0	0	1	no_data		no_effect		no_data		no_data		no_effect		no_data		no_data		no_data		no_data		no_data
CHR:full gross necropsy	no_effect		Neg	0	0	1	no_data		no_effect		no_data		no_data		no_effect		no_data		no_data		no_data		no_effect		no_effect
CHR:gallbladder	no_effect		Neg	0	0	1	no_data		no_data		no_data		no_data		no_data		no_data		no_data		no_data		no_effect		no_effect
CHR:glucose	no_effect		Neg	0	0	1	no_data		no_effect		no_data		no_data		no_effect		no_data		no_data		no_data		no_data		no_data
CHR:harderian gland	no_effect		Neg	0	0	1	no_data		no_data		no_data		no_data		no_data		no_data		no_data		no_data		no_effect		no_effect
CHR:heart	no_effect		Neg	0.384	0	0.71	no_data		14.2	mg/kg/day	no_data		no_data		no_effect		no_data		no_data		no_data		no_effect		no_effect
CHR:hematocrit (hct)	pos_effect		Pos	1	0	1	no_data		14.2	mg/kg/day	no_data		no_data		no_data		no_data		no_data		no_data		no_data		no_data
CHR:hemoglobin (hgb)	pos_effect		Pos	1	0	1	no_data		14.2	mg/kg/day	no_data		no_data		no_data		no_data		no_data		no_data		no_data		no_data
CHR:intestine large	no_effect		Neg	0	0	1	no_data		no_effect		no_data		no_data		no_effect		no_data		no_data		no_data		no_effect		no_effect
CHR:intestine small	no_effect		Neg	0	0	1	no_data		no_effect		no_data		no_data		no_effect		no_data		no_data		no_data		no_effect		no_effect
CHR:kidney	pos_effect		Pos	0.544	0	0.82	no_data		14.2	mg/kg/day	no_data		no_data		no_effect		no_data		no_data		no_data		27	mg/kg/day	no_effect
CHR:larynx	no_effect		Neg	0	0	1	no_data		no_effect		no_data		no_data		no_effect		no_data		no_data		no_data		no_effect		no_effect
CHR:liver	pos_effect		Pos	1	0	1	no_data		14.2	mg/kg/day	no_data		no_data		0.1	mg/kg/day	no_data		no_data		no_data		27	mg/kg/day	108	mg/kg/day
CHR:lung	pos_effect		Pos	0.544	0	0.81	no_data		14.2	mg/kg/day	no_data		no_data		no_effect		no_data		no_data		no_data		56	mg/kg/day	no_effect
CHR:luteinizing hormone (lh)	pos_effect		Pos	1	0	1	no_data		15	mg/kg/day	no_data		no_data		no_data		no_data		no_data		no_data		no_data		no_data
CHR:lymph node	no_effect		Neg	0	0	1	no_data		no_effect		no_data		no_data		no_effect		no_data		no_data		no_data		no_data		no_data
CHR:lymphocyte	pos_effect		Pos	1	0	1	no_data		1.3	mg/kg/day	no_data		no_data		no_data		no_data		no_data		no_data		no_data		no_data
CHR:mammary gland	no_effect		Neg	0.384	0	0.725	no_data		16.1	mg/kg/day	no_data		no_data		no_effect		no_data		no_data		no_data		no_effect		no_effect
CHR:mortality	no_effect		Neg	0.157	0	0.745	no_data		no_effect		no_data		no_data		no_effect		no_data		no_data		no_data		no_effect		43	mg/kg/day
CHR:nerve	no_effect		Neg	0	0	1	no_data		no_effect		no_data		no_data		no_effect		no_data		no_data		no_data		no_effect		no_effect
CHR:neutrophils	pos_effect		Pos	1	0	1	no_data		1.3	mg/kg/day	no_data		no_data		no_data		no_data		no_data		no_data		no_data		no_data
CHR:nose	no_effect		Neg	0	0	1	no_data		no_effect		no_data		no_data		no_effect		no_data		no_data		no_data		no_effect		no_effect
CHR:occult blood	no_effect		Neg	0	0	1	no_data		no_effect		no_data		no_data		no_effect		no_data		no_data		no_data		no_data		no_data
CHR:ovary	no_effect		Neg	0.384	0	0.755	no_data		1.6	mg/kg/day	no_data		no_data		no_effect		no_data		no_data		no_data		no_effect		no_effect
CHR:pancreas	pos_effect		Pos	0.544	0	0.815	no_data		15	mg/kg/day	no_data		no_data		no_effect		no_data		no_data		no_data		27	mg/kg/day	no_effect
CHR:parathyroid gland	no_effect		Neg	0	0	1	no_data		no_effect		no_data		no_data		no_effect		no_data		no_data		no_data		no_effect		no_effect
CHR:peroxisomal beta-oxidation analysis	pos_effect		Pos	1	0	1	no_data		15	mg/kg/day	no_data		no_data		no_data		no_data		no_data		no_data		no_data		no_data
CHR:ph	no_effect		Neg	0	0	1	no_data		no_effect		no_data		no_data		no_effect		no_data		no_data		no_data		no_data		no_data
CHR:pharynx	no_effect		Neg	0	0	1	no_data		no_effect		no_data		no_data		no_effect		no_data		no_data		no_data		no_data		no_data
CHR:pituitary gland	no_effect		Neg	0.384	0	0.715	no_data		14.2	mg/kg/day	no_data		no_data		no_effect		no_data		no_data		no_data		no_effect		no_effect
CHR:preputial gland	pos_effect		Pos	0.505	0	0.465	no_data		no_data		no_data		no_data		no_data		no_data		no_data		no_data		27	mg/kg/day	no_effect
CHR:prostate	no_effect		Neg	0	0	1	no_data		no_effect		no_data		no_data		no_effect		no_data		no_data		no_data		no_effect		no_effect
CHR:protein	no_effect		Neg	0	0	1	no_data		no_effect		no_data		no_data		no_effect		no_data		no_data		no_data		no_data		no_data
CHR:salivary glands	no_effect		Neg	0.384	0	0.74	no_data		1.3	mg/kg/day	no_data		no_data		no_effect		no_data		no_data		no_data		no_effect		no_effect
CHR:seminal vesicle	no_effect		Neg	0	0	1	no_data		no_effect		no_data		no_data		no_effect		no_data		no_data		no_data		no_effect		no_effect
CHR:skeletal muscle	no_effect		Neg	0	0	1	no_data		no_data		no_data		no_data		no_data		no_data		no_data		no_data		no_effect		no_effect
CHR:skin	no_effect		Neg	0	0	1	no_data		no_effect		no_data		no_data		no_effect		no_data		no_data		no_data		no_effect		no_effect
CHR:specific gravity/osmolality	no_effect		Neg	0	0	1	no_data		no_effect		no_data		no_data		no_effect		no_data		no_data		no_data		no_data		no_data
CHR:spinal cord	no_effect		Neg	0	0	1	no_data		no_effect		no_data		no_data		no_effect		no_data		no_data		no_data		no_data		no_data
CHR:spleen	no_effect		Neg	0.384	0	0.805	no_data		1.6	mg/kg/day	no_data		no_data		no_effect		no_data		no_data		no_data		no_effect		no_effect
CHR:stomach	no_effect		Neg	0	0	1	no_data		no_effect		no_data		no_data		no_effect		no_data		no_data		no_data		no_effect		no_effect
CHR:testes	no_effect		Neg	0.384	0	0.735	no_data		14.2	mg/kg/day	no_data		no_data		no_effect		no_data		no_data		no_data		no_effect		no_effect
CHR:thymus	no_effect		Neg	0	0	1	no_data		no_data		no_data		no_data		no_data		no_data		no_data		no_data		no_effect		no_effect
CHR:thyroid gland	no_effect		Neg	0	0	1	no_data		no_effect		no_data		no_data		no_effect		no_data		no_data		no_data		no_effect		no_effect
CHR:tongue	no_effect		Neg	0	0	1	no_data		no_data		no_data		no_data		no_data		no_data		no_data		no_data		no_effect		no_effect
CHR:trachea	no_effect		Neg	0	0	1	no_data		no_effect		no_data		no_data		no_effect		no_data		no_data		no_data		no_effect		no_effect
CHR:urinary bladder	no_effect		Neg	0	0	1	no_data		no_effect		no_data		no_data		no_effect		no_data		no_data		no_data		no_effect		no_effect
CHR:uterus	no_effect		Neg	0.16	0	0.705	no_data		no_effect		no_data		no_data		no_effect		no_data		no_data		no_data		66	mg/kg/day	no_effect
CHR:vagina	no_effect		Neg	0	0	1	no_data		no_data		no_data		no_data		no_data		no_data		no_data		no_data		no_effect		no_effect
CHR:volume	no_effect		Neg	0	0	1	no_data		no_effect		no_data		no_data		no_effect		no_data		no_data		no_data		no_data		no_data
DEV:aborted	no_effect		Neg	0.219	0	0.73	no_data		no_effect		no_effect		no_effect		no_data		2.5	mg/kg/day	no_data		no_data		no_data		no_data
DEV:all gross anomalies	no_effect		Neg	0	0	1	no_data		no_effect		no_effect		no_effect		no_data		no_effect		no_data		no_data		no_data		no_data
DEV:birth index	no_effect		Neg	0	0	1	no_data		no_effect		no_effect		no_effect		no_data		no_effect		no_data		no_data		no_data		no_data
DEV:body weight	pos_effect		Pos	1	0	1	no_data		50	mg/kg/day	500	mg/kg/day	3	mg/kg/day	no_data		1	mg/kg/day	no_data		no_data		no_data		no_data
DEV:bone	pos_effect		Pos	0.501	0	0.865	no_data		50	mg/kg/day	no_effect		13.3	mg/kg/day	no_data		no_effect		no_data		no_data		no_data		no_data
DEV:clinical signs	no_effect		Neg	0.219	0	0.745	no_data		no_effect		no_effect		13.3	mg/kg/day	no_data		no_effect		no_data		no_data		no_data		no_data
DEV:corpora lutea	no_effect		Neg	0	0	1	no_data		no_effect		no_effect		no_effect		no_data		no_effect		no_data		no_data		no_data		no_data
DEV:dead fetuses	no_effect		Neg	0.219	0	0.765	no_data		no_effect		no_effect		0.3	mg/kg/day	no_data		no_effect		no_data		no_data		no_data		no_data
DEV:dystocia	no_effect		Neg	0	0	1	no_data		no_effect		no_effect		no_effect		no_data		no_effect		no_data		no_data		no_data		no_data
DEV:food consumption	no_effect		Neg	0.499	0	0.83	no_data		no_effect		500	mg/kg/day	3	mg/kg/day	no_data		no_effect		no_data		no_data		no_data		no_data
DEV:full gross necropsy	no_effect		Neg	0	0	1	no_data		no_effect		no_effect		no_effect		no_data		no_effect		no_data		no_data		no_data		no_data
DEV:gestation index	no_effect		Neg	0	0	1	no_data		no_effect		no_effect		no_effect		no_data		no_effect		no_data		no_data		no_data		no_data
DEV:implantations	no_effect		Neg	0	0	1	no_data		no_effect		no_effect		no_effect		no_data		no_effect		no_data		no_data		no_data		no_data
DEV:lactation index	pos_effect		Pos	1	0	1	no_data		no_data		no_data		0.3	mg/kg/day	no_data		no_data		no_data		no_data		no_data		no_data
DEV:litter size	no_effect		Neg	0	0	1	no_data		no_effect		no_effect		no_effect		no_data		no_effect		no_data		no_data		no_data		no_data
DEV:litter viability other	no_effect		Neg	0	0	1	no_data		no_effect		no_effect		no_effect		no_data		no_effect		no_data		no_data		no_data		no_data
DEV:live fetuses	no_effect		Neg	0	0	1	no_data		no_effect		no_effect		no_effect		no_data		no_effect		no_data		no_data		no_data		no_data
DEV:mortality	no_effect		Neg	0	0	1	no_data		no_effect		no_effect		no_effect		no_data		no_effect		no_data		no_data		no_data		no_data
DEV:mouth / jaw	pos_effect		Pos	1	0	1	no_data		no_data		no_data		13.3	mg/kg/day	no_data		no_data		no_data		no_data		no_data		no_data
DEV:offspring survival early other	no_effect		Neg	0	0	1	no_data		no_effect		no_effect		no_effect		no_data		no_effect		no_data		no_data		no_data		no_data
DEV:other	no_effect		Neg	0	0	1	no_data		no_effect		no_effect		no_effect		no_data		no_effect		no_data		no_data		no_data		no_data
DEV:postimplantation loss	no_effect		Neg	0	0	1	no_data		no_effect		no_effect		no_effect		no_data		no_effect		no_data		no_data		no_data		no_data
DEV:pregnancy	no_effect		Neg	0	0	1	no_data		no_effect		no_effect		no_effect		no_data		no_effect		no_data		no_data		no_data		no_data
DEV:preimplantation loss	no_effect		Neg	0	0	1	no_data		no_effect		no_effect		no_effect		no_data		no_effect		no_data		no_data		no_data		no_data
DEV:premature delivery	no_effect		Neg	0	0	1	no_data		no_effect		no_effect		no_effect		no_data		no_effect		no_data		no_data		no_data		no_data
DEV:preputial separation	no_effect		Neg	0	0	1	no_data		no_data		no_data		no_effect		no_data		no_data		no_data		no_data		no_data		no_data
DEV:reproductive performance other	no_effect		Neg	0	0	1	no_data		no_effect		no_effect		no_effect		no_data		no_effect		no_data		no_data		no_data		no_data
DEV:resorptions	no_effect		Neg	0	0	1	no_data		no_effect		no_effect		no_effect		no_data		no_effect		no_data		no_data		no_data		no_data
DEV:sex ratio	no_effect		Neg	0	0	1	no_data		no_effect		no_effect		no_effect		no_data		no_effect		no_data		no_data		no_data		no_data
DEV:sperm measure	no_effect		Neg	0	0	1	no_data		no_data		no_data		no_effect		no_data		no_data		no_data		no_data		no_data		no_data
DEV:spinal cord	no_effect		Neg	0	0	1	no_data		no_effect		no_effect		no_effect		no_data		no_effect		no_data		no_data		no_data		no_data
DEV:trunk	no_effect		Neg	0	0	1	no_data		no_effect		no_effect		no_effect		no_data		no_effect		no_data		no_data		no_data		no_data
DEV:uterus	no_effect		Neg	0	0	1	no_data		no_effect		no_effect		no_effect		no_data		no_effect		no_data		no_data		no_data		no_data
DEV:vaginal opening	no_effect		Neg	0	0	1	no_data		no_data		no_data		no_effect		no_data		no_data		no_data		no_data		no_data		no_data
DEV:viability index	pos_effect		Pos	1	0	1	no_data		no_data		no_data		0.3	mg/kg/day	no_data		no_data		no_data		no_data		no_data		no_data
MGR:[other]	no_effect		Neg	0	0	1	no_data		no_data		no_effect		no_effect		no_data		no_data		no_data		no_data		no_data		no_data
MGR:aborted	no_effect		Neg	0	0	1	no_data		no_data		no_effect		no_effect		no_data		no_data		no_data		no_data		no_data		no_data
MGR:adrenal gland	no_effect		Neg	0.44	0	0.425	no_data		no_data		no_effect		1.65	mg/kg/day	no_data		no_data		no_data		no_data		no_data		no_data
MGR:all gross anomalies	no_effect		Neg	0	0	1	no_data		no_data		no_effect		no_effect		no_data		no_data		no_data		no_data		no_data		no_data
MGR:birth index	no_effect		Neg	0	0	1	no_data		no_data		no_effect		no_effect		no_data		no_data		no_data		no_data		no_data		no_data
MGR:body weight	pos_effect		Pos	1	0	1	no_data		no_data		100	mg/kg/day	1.34	mg/kg/day	no_data		no_data		no_data		no_data		no_data		no_data
MGR:brain	no_effect		Neg	0.44	0	0.475	no_data		no_data		no_effect		1.65	mg/kg/day	no_data		no_data		no_data		no_data		no_data		no_data
MGR:cervix	no_effect		Neg	0	0	1	no_data		no_data		no_effect		no_effect		no_data		no_data		no_data		no_data		no_data		no_data
MGR:clinical signs	pos_effect		Pos	0.56	0	0.51	no_data		no_data		500	mg/kg/day	no_effect		no_data		no_data		no_data		no_data		no_data		no_data
MGR:coagulating gland	no_effect		Neg	0	0	1	no_data		no_data		no_effect		no_effect		no_data		no_data		no_data		no_data		no_data		no_data
MGR:corpora lutea	no_effect		Neg	0	0	1	no_data		no_data		no_effect		no_effect		no_data		no_data		no_data		no_data		no_data		no_data
MGR:dead fetuses	no_effect		Neg	0	0	1	no_data		no_data		no_effect		no_effect		no_data		no_data		no_data		no_data		no_data		no_data
MGR:dystocia	no_effect		Neg	0	0	1	no_data		no_data		no_effect		no_effect		no_data		no_data		no_data		no_data		no_data		no_data
MGR:epididymis	no_effect		Neg	0	0	1	no_data		no_data		no_effect		no_effect		no_data		no_data		no_data		no_data		no_data		no_data
MGR:estrous cycle	no_effect		Neg	0	0	1	no_data		no_data		no_effect		no_effect		no_data		no_data		no_data		no_data		no_data		no_data
MGR:fertility	no_effect		Neg	0	0	1	no_data		no_data		no_effect		no_effect		no_data		no_data		no_data		no_data		no_data		no_data
MGR:food consumption	no_effect		Neg	0	0	1	no_data		no_data		no_effect		no_effect		no_data		no_data		no_data		no_data		no_data		no_data
MGR:gestation index	no_effect		Neg	0	0	1	no_data		no_data		no_effect		no_effect		no_data		no_data		no_data		no_data		no_data		no_data
MGR:gestational length	no_effect		Neg	0	0	1	no_data		no_data		no_effect		no_effect		no_data		no_data		no_data		no_data		no_data		no_data
MGR:implantations	no_effect		Neg	0	0	1	no_data		no_data		no_effect		no_effect		no_data		no_data		no_data		no_data		no_data		no_data
MGR:kidney	no_effect		Neg	0.44	0	0.525	no_data		no_data		no_effect		1.65	mg/kg/day	no_data		no_data		no_data		no_data		no_data		no_data
MGR:lactation index	no_effect		Neg	0	0	1	no_data		no_data		no_effect		no_effect		no_data		no_data		no_data		no_data		no_data		no_data
MGR:litter size	no_effect		Neg	0	0	1	no_data		no_data		no_effect		no_effect		no_data		no_data		no_data		no_data		no_data		no_data
MGR:litter viability other	no_effect		Neg	0	0	1	no_data		no_data		no_effect		no_effect		no_data		no_data		no_data		no_data		no_data		no_data
MGR:live fetuses	no_effect		Neg	0	0	1	no_data		no_data		no_effect		no_effect		no_data		no_data		no_data		no_data		no_data		no_data
MGR:liver	no_effect		Neg	0.44	0	0.51	no_data		no_data		no_effect		1.34	mg/kg/day	no_data		no_data		no_data		no_data		no_data		no_data
MGR:mating	no_effect		Neg	0	0	1	no_data		no_data		no_effect		no_effect		no_data		no_data		no_data		no_data		no_data		no_data
MGR:mortality	no_effect		Neg	0	0	1	no_data		no_data		no_effect		no_effect		no_data		no_data		no_data		no_data		no_data		no_data
MGR:nipple development	no_effect		Neg	0	0	1	no_data		no_data		no_effect		no_effect		no_data		no_data		no_data		no_data		no_data		no_data
MGR:offspring survival early other	no_effect		Neg	0	0	1	no_data		no_data		no_effect		no_effect		no_data		no_data		no_data		no_data		no_data		no_data
MGR:ovary	no_effect		Neg	0	0	1	no_data		no_data		no_effect		no_effect		no_data		no_data		no_data		no_data		no_data		no_data
MGR:oviduct	no_effect		Neg	0	0	1	no_data		no_data		no_effect		no_effect		no_data		no_data		no_data		no_data		no_data		no_data
MGR:pituitary gland	no_effect		Neg	0.44	0	0.555	no_data		no_data		no_effect		1.65	mg/kg/day	no_data		no_data		no_data		no_data		no_data		no_data
MGR:postimplantation loss	no_effect		Neg	0	0	1	no_data		no_data		no_effect		no_effect		no_data		no_data		no_data		no_data		no_data		no_data
MGR:precoital interval	no_effect		Neg	0	0	1	no_data		no_data		no_effect		no_effect		no_data		no_data		no_data		no_data		no_data		no_data
MGR:pregnancy	no_effect		Neg	0	0	1	no_data		no_data		no_effect		no_effect		no_data		no_data		no_data		no_data		no_data		no_data
MGR:pregnancy index	no_effect		Neg	0	0	1	no_data		no_data		no_effect		no_effect		no_data		no_data		no_data		no_data		no_data		no_data
MGR:preimplantation loss	no_effect		Neg	0	0	1	no_data		no_data		no_effect		no_effect		no_data		no_data		no_data		no_data		no_data		no_data
MGR:premature delivery	no_effect		Neg	0	0	1	no_data		no_data		no_effect		no_effect		no_data		no_data		no_data		no_data		no_data		no_data
MGR:preputial separation	no_effect		Neg	0.44	0	0.445	no_data		no_data		no_effect		1.65	mg/kg/day	no_data		no_data		no_data		no_data		no_data		no_data
MGR:prostate	no_effect		Neg	0	0	1	no_data		no_data		no_effect		no_effect		no_data		no_data		no_data		no_data		no_data		no_data
MGR:reproductive performance other	no_effect		Neg	0	0	1	no_data		no_data		no_effect		no_effect		no_data		no_data		no_data		no_data		no_data		no_data
MGR:resorptions	no_effect		Neg	0	0	1	no_data		no_data		no_effect		no_effect		no_data		no_data		no_data		no_data		no_data		no_data
MGR:seminal vesicle	no_effect		Neg	0	0	1	no_data		no_data		no_effect		no_effect		no_data		no_data		no_data		no_data		no_data		no_data
MGR:sex ratio	no_effect		Neg	0	0	1	no_data		no_data		no_effect		no_effect		no_data		no_data		no_data		no_data		no_data		no_data
MGR:sperm measure	no_effect		Neg	0	0	1	no_data		no_data		no_effect		no_effect		no_data		no_data		no_data		no_data		no_data		no_data
MGR:spleen	no_effect		Neg	0	0	1	no_data		no_data		no_effect		no_effect		no_data		no_data		no_data		no_data		no_data		no_data
MGR:testes	no_effect		Neg	0.44	0	0.415	no_data		no_data		no_effect		1.65	mg/kg/day	no_data		no_data		no_data		no_data		no_data		no_data
MGR:thymus	no_effect		Neg	0	0	1	no_data		no_data		no_effect		no_effect		no_data		no_data		no_data		no_data		no_data		no_data
MGR:uterus	no_effect		Neg	0	0	1	no_data		no_data		no_effect		no_effect		no_data		no_data		no_data		no_data		no_data		no_data
MGR:vagina	no_effect		Neg	0	0	1	no_data		no_data		no_effect		no_effect		no_data		no_data		no_data		no_data		no_data		no_data
MGR:vaginal opening	no_effect		Neg	0.44	0	0.465	no_data		no_data		no_effect		1.77	mg/kg/day	no_data		no_data		no_data		no_data		no_data		no_data
MGR:viability index	no_effect		Neg	0.44	0	0.45	no_data		no_data		no_effect		1.34	mg/kg/day	no_data		no_data		no_data		no_data		no_data		no_data
SAC:adrenal gland	no_effect		Neg	0	0	1	no_data		no_data		no_data		no_data		no_data		no_data		no_data		no_effect		no_data		no_data
SAC:appearance and color	no_effect		Neg	0	0	1	no_data		no_data		no_data		no_data		no_data		no_data		no_data		no_effect		no_data		no_data
SAC:body weight	no_effect		Neg	0	0	1	no_data		no_data		no_data		no_data		no_data		no_data		no_data		no_effect		no_data		no_data
SAC:bone marrow	no_effect		Neg	0	0	1	no_data		no_data		no_data		no_data		no_data		no_data		no_data		no_effect		no_data		no_data
SAC:brain	no_effect		Neg	0	0	1	no_data		no_data		no_data		no_data		no_data		no_data		no_data		no_effect		no_data		no_data
SAC:cholesterol	pos_effect		Pos	1	0	1	no_data		no_data		no_data		no_data		no_data		no_data		no_data		450	mg/kg/day	no_data		no_data
SAC:clinical signs	pos_effect		Pos	1	0	1	no_data		no_data		no_data		no_data		no_data		no_data		no_data		100	mg/kg/day	no_data		no_data
SAC:ear	no_effect		Neg	0	0	1	no_data		no_data		no_data		no_data		no_data		no_data		no_data		no_effect		no_data		no_data
SAC:epididymis	no_effect		Neg	0	0	1	no_data		no_data		no_data		no_data		no_data		no_data		no_data		no_effect		no_data		no_data
SAC:erythrocyte (rbc) count differential	pos_effect		Pos	1	0	1	no_data		no_data		no_data		no_data		no_data		no_data		no_data		450	mg/kg/day	no_data		no_data
SAC:esophagus	no_effect		Neg	0	0	1	no_data		no_data		no_data		no_data		no_data		no_data		no_data		no_effect		no_data		no_data
SAC:eye	no_effect		Neg	0	0	1	no_data		no_data		no_data		no_data		no_data		no_data		no_data		no_effect		no_data		no_data
SAC:food consumption	no_effect		Neg	0	0	1	no_data		no_data		no_data		no_data		no_data		no_data		no_data		no_effect		no_data		no_data
SAC:full gross necropsy	no_effect		Neg	0	0	1	no_data		no_data		no_data		no_data		no_data		no_data		no_data		no_effect		no_data		no_data
SAC:gallbladder	no_effect		Neg	0	0	1	no_data		no_data		no_data		no_data		no_data		no_data		no_data		no_effect		no_data		no_data
SAC:glucose	no_effect		Neg	0	0	1	no_data		no_data		no_data		no_data		no_data		no_data		no_data		no_effect		no_data		no_data
SAC:heart	no_effect		Neg	0	0	1	no_data		no_data		no_data		no_data		no_data		no_data		no_data		no_effect		no_data		no_data
SAC:hematocrit (hct)	pos_effect		Pos	1	0	1	no_data		no_data		no_data		no_data		no_data		no_data		no_data		450	mg/kg/day	no_data		no_data
SAC:hemoglobin (hgb)	pos_effect		Pos	1	0	1	no_data		no_data		no_data		no_data		no_data		no_data		no_data		450	mg/kg/day	no_data		no_data
SAC:intestine large	no_effect		Neg	0	0	1	no_data		no_data		no_data		no_data		no_data		no_data		no_data		no_effect		no_data		no_data
SAC:intestine small	no_effect		Neg	0	0	1	no_data		no_data		no_data		no_data		no_data		no_data		no_data		no_effect		no_data		no_data
SAC:kidney	no_effect		Neg	0	0	1	no_data		no_data		no_data		no_data		no_data		no_data		no_data		no_effect		no_data		no_data
SAC:larynx	no_effect		Neg	0	0	1	no_data		no_data		no_data		no_data		no_data		no_data		no_data		no_effect		no_data		no_data
SAC:liver	no_effect		Neg	0	0	1	no_data		no_data		no_data		no_data		no_data		no_data		no_data		no_effect		no_data		no_data
SAC:lung	no_effect		Neg	0	0	1	no_data		no_data		no_data		no_data		no_data		no_data		no_data		no_effect		no_data		no_data
SAC:lymph node	no_effect		Neg	0	0	1	no_data		no_data		no_data		no_data		no_data		no_data		no_data		no_effect		no_data		no_data
SAC:mammary gland	no_effect		Neg	0	0	1	no_data		no_data		no_data		no_data		no_data		no_data		no_data		no_effect		no_data		no_data
SAC:mortality	no_effect		Neg	0	0	1	no_data		no_data		no_data		no_data		no_data		no_data		no_data		no_effect		no_data		no_data
SAC:nerve	no_effect		Neg	0	0	1	no_data		no_data		no_data		no_data		no_data		no_data		no_data		no_effect		no_data		no_data
SAC:nose	no_effect		Neg	0	0	1	no_data		no_data		no_data		no_data		no_data		no_data		no_data		no_effect		no_data		no_data
SAC:occult blood	no_effect		Neg	0	0	1	no_data		no_data		no_data		no_data		no_data		no_data		no_data		no_effect		no_data		no_data
SAC:ovary	no_effect		Neg	0	0	1	no_data		no_data		no_data		no_data		no_data		no_data		no_data		no_effect		no_data		no_data
SAC:pancreas	no_effect		Neg	0	0	1	no_data		no_data		no_data		no_data		no_data		no_data		no_data		no_effect		no_data		no_data
SAC:parathyroid	no_effect		Neg	0	0	1	no_data		no_data		no_data		no_data		no_data		no_data		no_data		no_effect		no_data		no_data
SAC:parathyroid gland	no_effect		Neg	0	0	1	no_data		no_data		no_data		no_data		no_data		no_data		no_data		no_effect		no_data		no_data
SAC:ph	no_effect		Neg	0	0	1	no_data		no_data		no_data		no_data		no_data		no_data		no_data		no_effect		no_data		no_data
SAC:pharynx	no_effect		Neg	0	0	1	no_data		no_data		no_data		no_data		no_data		no_data		no_data		no_effect		no_data		no_data
SAC:pituitary gland	no_effect		Neg	0	0	1	no_data		no_data		no_data		no_data		no_data		no_data		no_data		no_effect		no_data		no_data
SAC:prostate	no_effect		Neg	0	0	1	no_data		no_data		no_data		no_data		no_data		no_data		no_data		no_effect		no_data		no_data
SAC:protein	no_effect		Neg	0	0	1	no_data		no_data		no_data		no_data		no_data		no_data		no_data		no_effect		no_data		no_data
SAC:salivary glands	no_effect		Neg	0	0	1	no_data		no_data		no_data		no_data		no_data		no_data		no_data		no_effect		no_data		no_data
SAC:seminal vesicle	no_effect		Neg	0	0	1	no_data		no_data		no_data		no_data		no_data		no_data		no_data		no_effect		no_data		no_data
SAC:skin	no_effect		Neg	0	0	1	no_data		no_data		no_data		no_data		no_data		no_data		no_data		no_effect		no_data		no_data
SAC:specific gravity/osmolality	no_effect		Neg	0	0	1	no_data		no_data		no_data		no_data		no_data		no_data		no_data		no_effect		no_data		no_data
SAC:spinal cord	no_effect		Neg	0	0	1	no_data		no_data		no_data		no_data		no_data		no_data		no_data		no_effect		no_data		no_data
SAC:spleen	no_effect		Neg	0	0	1	no_data		no_data		no_data		no_data		no_data		no_data		no_data		no_effect		no_data		no_data
SAC:stomach	no_effect		Neg	0	0	1	no_data		no_data		no_data		no_data		no_data		no_data		no_data		no_effect		no_data		no_data
SAC:testes	pos_effect		Pos	1	0	1	no_data		no_data		no_data		no_data		no_data		no_data		no_data		10	mg/kg/day	no_data		no_data
SAC:thymus	no_effect		Neg	0	0	1	no_data		no_data		no_data		no_data		no_data		no_data		no_data		no_effect		no_data		no_data
SAC:thyroid gland	no_effect		Neg	0	0	1	no_data		no_data		no_data		no_data		no_data		no_data		no_data		no_effect		no_data		no_data
SAC:trachea	no_effect		Neg	0	0	1	no_data		no_data		no_data		no_data		no_data		no_data		no_data		no_effect		no_data		no_data
SAC:urinary bladder	no_effect		Neg	0	0	1	no_data		no_data		no_data		no_data		no_data		no_data		no_data		no_effect		no_data		no_data
SAC:uterus	no_effect		Neg	0	0	1	no_data		no_data		no_data		no_data		no_data		no_data		no_data		no_effect		no_data		no_data
SAC:volume	no_effect		Neg	0	0	1	no_data		no_data		no_data		no_data		no_data		no_data		no_data		no_effect		no_data		no_data
SUB:5' nucleotidase	pos_effect		Pos	1	0	1	no_data		no_data		no_data		no_data		no_data		no_data		no_data		no_data		no_data		80	mg/kg/day
SUB:[other]	pos_effect		Pos	1	0	1	no_data		no_data		500	mg/kg/day	no_data		no_data		no_data		no_data		no_data		no_data		20	mg/kg/day
SUB:adrenal gland	no_effect		Neg	0	0	1	no_effect		no_effect		no_effect		no_effect		no_effect		no_data		no_effect		no_data		no_effect		no_effect
SUB:alanine aminotransferase (alt/sgpt)	pos_effect		Pos	0.878	0	0.8	200	mg/kg/day	no_data		no_data		7.5	mg/kg/day	1	mg/kg/day	no_data		no_data		no_data		no_effect		80	mg/kg/day
SUB:albumin	pos_effect		Pos	0.818	0	0.755	no_data		no_data		no_data		10.1	mg/kg/day	no_data		no_data		600	mg/kg/day	no_data		no_effect		40	mg/kg/day
SUB:alkaline phosphatase (alp/alk)	pos_effect		Pos	0.886	0	0.815	200	mg/kg/day	15	mg/kg/day	no_data		2.5	mg/kg/day	no_data		no_data		no_data		no_data		no_effect		170	mg/kg/day
SUB:appearance and color	no_effect		Neg	0	0	1	no_data		no_data		no_data		no_effect		no_data		no_data		no_data		no_data		no_data		no_data
SUB:aspartate aminotransferase (ast/sgot)	pos_effect		Pos	1	0	1	no_data		no_data		no_data		no_data		1	mg/kg/day	no_data		no_data		no_data		no_data		no_data
SUB:bile acids	no_effect		Neg	0.495	0	0.525	no_data		no_data		no_data		no_data		no_data		no_data		no_data		no_data		no_effect		160	mg/kg/day
SUB:bilirubin	pos_effect		Pos	1	0	1	no_data		no_data		no_data		7.5	mg/kg/day	no_data		no_data		no_data		no_data		no_data		no_data
SUB:body weight	pos_effect		Pos	0.761	0.166667	0.865	10	mg/kg/day	15	mg/kg/day	500	mg/kg/day	2.5	mg/kg/day	no_effect		no_data		no_effect		no_data		63	mg/kg/day	40	mg/kg/day
SUB:bone	no_effect		Neg	0.495	0	0.485	no_data		no_data		no_data		no_data		no_data		no_data		no_data		no_data		no_effect		170	mg/kg/day
SUB:bone marrow	no_effect		Neg	0.072	0	0.855	no_effect		no_effect		no_effect		no_effect		no_effect		no_data		no_effect		no_data		no_data		170	mg/kg/day
SUB:brain	no_effect		Neg	0.164	0	0.885	no_effect		50	mg/kg/day	no_effect		no_effect		no_effect		no_data		no_effect		no_data		no_effect		no_effect
SUB:calcium	pos_effect		Pos	1	0	1	50	mg/kg/day	no_data		no_data		2.52	mg/kg/day	no_data		no_data		no_data		no_data		no_data		no_data
SUB:chloride	pos_effect		Pos	1	0	1	no_data		no_data		no_data		no_data		no_data		no_data		600	mg/kg/day	no_data		no_data		no_data
SUB:cholesterol	pos_effect		Pos	0.878	0	0.77	50	mg/kg/day	no_data		no_data		2.5	mg/kg/day	1	mg/kg/day	no_data		no_data		no_data		no_effect		20	mg/kg/day
SUB:clinical signs	no_effect		Neg	0.306	0	0.97	no_effect		no_effect		no_effect		2.5	mg/kg/day	no_effect		no_data		600	mg/kg/day	no_data		no_effect		170	mg/kg/day
SUB:clitoral gland	no_effect		Neg	0.495	0	0.48	no_data		no_data		no_data		no_data		no_data		no_data		no_data		no_data		no_effect		170	mg/kg/day
SUB:creatine phosphokinase	no_effect		Neg	0.495	0	0.56	no_data		no_data		no_data		no_data		no_data		no_data		no_data		no_data		no_effect		80	mg/kg/day
SUB:creatinine	no_effect		Neg	0.495	0	0.485	no_data		no_data		no_data		no_data		no_data		no_data		no_data		no_data		no_effect		170	mg/kg/day
SUB:ear	no_effect		Neg	0	0	1	no_effect		no_effect		no_effect		no_effect		no_effect		no_data		no_effect		no_data		no_data		no_data
SUB:epididymis	no_effect		Neg	0.195	0	0.975	no_effect		no_effect		no_effect		10.1	mg/kg/day	no_effect		no_data		no_effect		no_data		no_effect		80	mg/kg/day
SUB:erythrocyte (rbc) count differential	pos_effect		Pos	0.904	0	0.835	200	mg/kg/day	no_data		500	mg/kg/day	7.5	mg/kg/day	no_data		no_data		600	mg/kg/day	no_data		no_effect		170	mg/kg/day
SUB:esophagus	no_effect		Neg	0	0	1	no_effect		no_effect		no_effect		no_effect		no_effect		no_data		no_effect		no_data		no_effect		no_effect
SUB:eye	no_effect		Neg	0	0	1	no_effect		no_effect		no_effect		no_effect		no_effect		no_data		no_effect		no_data		no_effect		no_effect
SUB:food consumption	pos_effect		Pos	0.706	0	0.955	10	mg/kg/day	5	mg/kg/day	no_effect		2.5	mg/kg/day	1	mg/kg/day	no_data		no_effect		no_data		250	mg/kg/day	no_data
SUB:full gross necropsy	no_effect		Neg	0	0	1	no_effect		no_effect		no_effect		no_effect		no_effect		no_data		no_effect		no_data		no_effect		no_effect
SUB:gallbladder	no_effect		Neg	0	0	1	no_data		no_data		no_data		no_effect		no_data		no_data		no_data		no_data		no_effect		no_effect
SUB:globulins	pos_effect		Pos	1	0	1	200	mg/kg/day	no_data		no_data		10.1	mg/kg/day	no_data		no_data		no_data		no_data		no_data		no_data
SUB:glucose	no_effect		Neg	0.327	0	0.71	no_data		no_data		no_data		no_effect		1	mg/kg/day	no_data		no_data		no_data		no_effect		no_effect
SUB:harderian gland	no_effect		Neg	0	0	1	no_data		no_data		no_data		no_data		no_data		no_data		no_data		no_data		no_effect		no_effect
SUB:heart	no_effect		Neg	0.128	0	0.855	no_effect		no_effect		no_effect		23.18	mg/kg/day	no_effect		no_data		no_effect		no_data		no_effect		no_effect
SUB:hematocrit (hct)	pos_effect		Pos	0.904	0	0.815	200	mg/kg/day	no_data		500	mg/kg/day	7.5	mg/kg/day	no_data		no_data		200	mg/kg/day	no_data		no_effect		40	mg/kg/day
SUB:hemoglobin (hgb)	pos_effect		Pos	0.904	0	0.79	200	mg/kg/day	no_data		100	mg/kg/day	7.5	mg/kg/day	no_data		no_data		200	mg/kg/day	no_data		no_effect		40	mg/kg/day
SUB:intestine large	no_effect		Neg	0.128	0	0.885	no_effect		no_effect		no_effect		23.18	mg/kg/day	no_effect		no_data		no_effect		no_data		no_effect		no_effect
SUB:intestine small	no_effect		Neg	0.128	0	0.845	no_effect		no_effect		no_effect		23.18	mg/kg/day	no_effect		no_data		no_effect		no_data		no_effect		no_effect
SUB:kidney	pos_effect		Pos	0.804	0	0.96	200	mg/kg/day	1.5	mg/kg/day	100	mg/kg/day	23.18	mg/kg/day	no_effect		no_data		600	mg/kg/day	no_data		no_effect		170	mg/kg/day
SUB:larynx	no_effect		Neg	0	0	1	no_effect		no_effect		no_effect		no_effect		no_effect		no_data		no_effect		no_data		no_effect		no_effect
SUB:leukocyte (wbc) count differential	no_effect		Neg	0	0	1	no_data		no_data		no_data		no_data		no_data		no_data		no_data		no_data		no_effect		no_effect
SUB:liver	pos_effect		Pos	0.888	0	0.875	200	mg/kg/day	5	mg/kg/day	100	mg/kg/day	2.5	mg/kg/day	0.25	mg/kg/day	no_data		no_effect		no_data		250	mg/kg/day	20	mg/kg/day
SUB:lung	no_effect		Neg	0.128	0	0.905	no_effect		no_effect		no_effect		23.18	mg/kg/day	no_effect		no_data		no_effect		no_data		no_effect		no_effect
SUB:lymph node	no_effect		Neg	0.148	0	0.865	no_effect		no_effect		no_effect		23.18	mg/kg/day	no_effect		no_data		no_effect		no_data		no_data		no_data
SUB:mammary gland	no_effect		Neg	0	0	1	no_effect		no_effect		no_effect		no_effect		no_effect		no_data		no_effect		no_data		no_effect		no_effect
SUB:mean corpuscular (cell) volume (mcv)	no_effect		Neg	0.495	0	0.49	no_data		no_data		no_data		no_data		no_data		no_data		no_data		no_data		no_effect		80	mg/kg/day
SUB:mean corpuscular hemoglobin (mch)	no_effect		Neg	0.495	0	0.505	no_data		no_data		no_data		no_data		no_data		no_data		no_data		no_data		no_effect		80	mg/kg/day
SUB:mean corpuscular hemoglobin concentration (mchc)	no_effect		Neg	0.495	0	0.515	no_data		no_data		no_data		no_data		no_data		no_data		no_data		no_data		no_effect		40	mg/kg/day
SUB:mortality	no_effect		Neg	0.128	0	0.85	no_effect		no_effect		no_effect		7.5	mg/kg/day	no_effect		no_data		no_effect		no_data		no_effect		no_effect
SUB:nerve	no_effect		Neg	0	0	1	no_effect		no_effect		no_effect		no_effect		no_effect		no_data		no_effect		no_data		no_effect		no_effect
SUB:neutrophils	pos_effect		Pos	1	0	1	no_data		no_data		20	mg/kg/day	no_data		1	mg/kg/day	no_data		no_data		no_data		no_data		no_data
SUB:nose	no_effect		Neg	0.274	0	0.99	no_effect		no_effect		100	mg/kg/day	no_effect		no_effect		no_data		200	mg/kg/day	no_data		no_effect		no_effect
SUB:occult blood	no_effect		Neg	0	0	1	no_data		no_data		no_data		no_effect		no_data		no_data		no_data		no_data		no_data		no_data
SUB:ovary	no_effect		Neg	0.067	0	0.865	no_effect		no_effect		no_effect		no_effect		no_effect		no_data		no_effect		no_data		no_effect		170	mg/kg/day
SUB:pancreas	no_effect		Neg	0	0	1	no_effect		no_effect		no_effect		no_effect		no_effect		no_data		no_effect		no_data		no_effect		no_effect
SUB:parathyroid	no_effect		Neg	0	0	1	no_data		no_data		no_data		no_effect		no_data		no_data		no_data		no_data		no_data		no_data
SUB:parathyroid gland	no_effect		Neg	0	0	1	no_effect		no_effect		no_effect		no_effect		no_effect		no_data		no_effect		no_data		no_effect		no_effect
SUB:peroxisomal beta-oxidation analysis	pos_effect		Pos	1	0	1	200	mg/kg/day	no_data		100	mg/kg/day	no_data		no_data		no_data		no_data		no_data		no_data		no_data
SUB:ph	no_effect		Neg	0	0	1	no_data		no_data		no_data		no_effect		no_data		no_data		no_data		no_data		no_data		no_data
SUB:pharynx	no_effect		Neg	0	0	1	no_effect		no_effect		no_effect		no_effect		no_effect		no_data		no_effect		no_data		no_data		no_data
SUB:phosphorus	pos_effect		Pos	1	0	1	no_data		no_data		no_data		10.1	mg/kg/day	no_data		no_data		no_data		no_data		no_data		no_data
SUB:pituitary gland	no_effect		Neg	0	0	1	no_effect		no_effect		no_effect		no_effect		no_effect		no_data		no_effect		no_data		no_effect		no_effect
SUB:platelet	pos_effect		Pos	0.771	0	0.57	no_data		no_data		500	mg/kg/day	no_data		no_data		no_data		no_data		no_data		no_effect		40	mg/kg/day
SUB:preputial gland	no_effect		Neg	0.495	0	0.47	no_data		no_data		no_data		no_data		no_data		no_data		no_data		no_data		no_effect		100	mg/kg/day
SUB:prostate	no_effect		Neg	0.067	0	0.86	no_effect		no_effect		no_effect		no_effect		no_effect		no_data		no_effect		no_data		no_effect		320	mg/kg/day
SUB:protein	pos_effect		Pos	0.875	0	0.805	200	mg/kg/day	no_data		no_data		10.1	mg/kg/day	no_data		no_data		600	mg/kg/day	no_data		no_effect		40	mg/kg/day
SUB:reticulocyte	pos_effect		Pos	0.854	0	0.765	200	mg/kg/day	no_data		500	mg/kg/day	no_data		no_data		no_data		no_data		no_data		no_effect		170	mg/kg/day
SUB:salivary glands	no_effect		Neg	0	0	1	no_effect		no_effect		no_effect		no_effect		no_effect		no_data		no_effect		no_data		no_effect		no_effect
SUB:seminal vesicle	no_effect		Neg	0.067	0	0.86	no_effect		no_effect		no_effect		no_effect		no_effect		no_data		no_effect		no_data		no_effect		320	mg/kg/day
SUB:skeletal muscle	no_effect		Neg	0	0	1	no_data		no_data		no_data		no_data		no_data		no_data		no_data		no_data		no_effect		no_effect
SUB:skin	no_effect		Neg	0	0	1	no_effect		no_effect		no_effect		no_effect		no_effect		no_data		no_effect		no_data		no_effect		no_effect
SUB:sorbitol dehydrogenase	no_effect		Neg	0.495	0	0.525	no_data		no_data		no_data		no_data		no_data		no_data		no_data		no_data		no_effect		80	mg/kg/day
SUB:specific gravity/osmolality	no_effect		Neg	0	0	1	no_data		no_data		no_data		no_effect		no_data		no_data		no_data		no_data		no_data		no_data
SUB:sperm measure	pos_effect		Pos	1	0	1	no_data		no_data		no_data		23.18	mg/kg/day	no_data		no_data		no_data		no_data		no_data		40	mg/kg/day
SUB:spinal cord	no_effect		Neg	0	0	1	no_effect		no_effect		no_effect		no_effect		no_effect		no_data		no_effect		no_data		no_data		no_data
SUB:spleen	no_effect		Neg	0.306	0	0.985	no_effect		no_effect		no_effect		23.18	mg/kg/day	no_effect		no_data		60	mg/kg/day	no_data		no_effect		80	mg/kg/day
SUB:stomach	no_effect		Neg	0.239	0	0.96	no_effect		no_effect		no_effect		7.5	mg/kg/day	no_effect		no_data		600	mg/kg/day	no_data		no_effect		no_effect
SUB:testes	no_effect		Neg	0.195	0	0.95	no_effect		no_effect		no_effect		7.5	mg/kg/day	no_effect		no_data		no_effect		no_data		no_effect		320	mg/kg/day
SUB:thymus	no_effect		Neg	0.195	0	0.96	no_effect		no_effect		no_effect		23.18	mg/kg/day	no_effect		no_data		no_effect		no_data		no_effect		1360	mg/kg/day
SUB:thyroid gland	no_effect		Neg	0.163	0	0.89	no_effect		no_effect		100	mg/kg/day	no_effect		no_effect		no_data		no_effect		no_data		no_effect		no_effect
SUB:tongue	no_effect		Neg	0	0	1	no_data		no_data		no_data		no_data		no_data		no_data		no_data		no_data		no_effect		no_effect
SUB:trachea	no_effect		Neg	0	0	1	no_effect		no_effect		no_effect		no_effect		no_effect		no_data		no_effect		no_data		no_effect		no_effect
SUB:triglycerides	no_effect		Neg	0	0	1	no_data		no_data		no_data		no_data		no_data		no_data		no_data		no_data		no_effect		no_effect
SUB:urea nitrogen	pos_effect		Pos	0.756	0	0.905	no_data		15	mg/kg/day	no_data		2.5	mg/kg/day	1	mg/kg/day	no_data		no_data		no_data		no_effect		no_effect
SUB:urinary bladder	no_effect		Neg	0	0	1	no_effect		no_effect		no_effect		no_effect		no_effect		no_data		no_effect		no_data		no_effect		no_effect
SUB:uterus	no_effect		Neg	0.067	0	0.845	no_effect		no_effect		no_effect		no_effect		no_effect		no_data		no_effect		no_data		no_effect		170	mg/kg/day
SUB:vagina	no_effect		Neg	0	0	1	no_data		no_data		no_data		no_data		no_data		no_data		no_data		no_data		no_effect		no_effect
SUB:volume	no_effect		Neg	0	0	1	no_data		no_data		no_data		no_effect		no_data		no_data		no_data		no_data		no_data		no_data

## Sheet: RA PFHpA
chem_id	DTXCID9017303	DTXCID9017303_units	pred_class	ACT	AUC	pval	DTXCID1011862	DTXCID1011862_units	DTXCID6017708	DTXCID6017708_units	DTXCID0031267	DTXCID0031267_units	DTXCID9012646	DTXCID9012646_units	DTXCID6017706	DTXCID6017706_units	DTXCID1011864	DTXCID1011864_units	DTXCID1017707	DTXCID1017707_units	DTXCID3027328	DTXCID3027328_units	DTXCID80268	DTXCID80268_units	DTXCID201318	DTXCID201318_units
role	target						analog		analog		analog		analog		analog		analog		analog		analog		analog		analog
preferred name	Perfluoroheptanoic acid						Perfluorohexanoic acid		Ammonium perfluorooctanoate		Sodium perfluorohexanoate		N-Ethylperfluorooctanesulfonamide		Potassium perfluorooctanesulfonate		Perfluorooctanesulfonic acid		Potassium perfluorobutanesulfonate		Potassium 5-carbamoyl-3-[5'-fluoro-2'-(2,2,3,3,3-pentafluoropropoxy)-3-biphenylyl]-1,2,4-triazol-1-ide hydrate (1:1:1)		Chlorendic acid		1,1,2,2-Tetrachloroethane
dsstox_sid	DTXSID1037303						DTXSID3031862		DTXSID8037708		DTXSID3052856		DTXSID1032646		DTXSID8037706		DTXSID3031864		DTXSID3037707		DTXSID5047328		DTXSID2020268		DTXSID7021318
dsstox_cid	DTXCID9017303						DTXCID1011862		DTXCID6017708		DTXCID0031267		DTXCID9012646		DTXCID6017706		DTXCID1011864		DTXCID1017707		DTXCID3027328		DTXCID80268		DTXCID201318
similarity	1.00001						0.944444		0.9		0.894737		0.625		0.625		0.625		0.608696		0.4		0.37037		0.368421
Mass g/mol	364.062						314.054		431.101		336.036		527.2		538.22		500.13		338.18		486.416		388.83		167.84
Melting °C	35.2578						11.7561		129.811		43.841		95.9994		399.824		185.167		187.978		176.263		208.974		-43.783
Boiling °C	176.997						168.392		188.994		168.392		196.012		218.522		218.522		211.006		337.281		316.527		146.511
log Kow	2.05938						2.85045		3.89004		0.701582		6.79567		-1.07883		5.60926		0.259989		1.72449		3.15184		2.50469
Vap. press. mmHg	0.0667766						0.903417		0.11083		0.903417		5.02406e-06		2.47722e-06		2.47722e-06		1.13625e-08		1.00753e-09		2.59939e-07		4.66657
Water sol. mol/L	0.319425						9.10797e-05		0.0332134		9.10797e-05		8.07215e-07		0.000817049		0.000817049		0.00724937		1.43077e-07		0.00897027		0.0175547
Henry's Law atm-m3/mole	2.0945e-10						2.35462e-10		1.91692e-10		2.35462e-10		1.59552e-10		1.80335e-11		1.80335e-11		2.94884e-10		5.011e-09		7.4406e-11		0.000368816
Hydrogen Bond Donors
Hydrogen Bond Acceptors
chem_id	DTXCID9017303	DTXCID9017303_units	pred_class	ACT	AUC	pval	DTXCID1011862	DTXCID1011862_units	DTXCID6017708	DTXCID6017708_units	DTXCID0031267	DTXCID0031267_units	DTXCID9012646	DTXCID9012646_units	DTXCID6017706	DTXCID6017706_units	DTXCID1011864	DTXCID1011864_units	DTXCID1017707	DTXCID1017707_units	DTXCID3027328	DTXCID3027328_units	DTXCID80268	DTXCID80268_units	DTXCID201318	DTXCID201318_units
CHR:[other]	pos_effect		Pos	1	0	1	no_data		no_data		no_data		no_data		0.25	mg/kg/day	no_data		no_data		no_data		no_data		no_data
CHR:adrenal gland	no_effect		Neg	0.398	0	0.745	no_data		14.2	mg/kg/day	no_data		no_data		no_effect		no_data		no_data		no_data		no_effect		no_effect
CHR:alkaline phosphatase (alp/alk)	pos_effect		Pos	1	0	1	no_data		1.3	mg/kg/day	no_data		no_data		no_data		no_data		no_data		no_data		no_data		no_data
CHR:appearance and color	no_effect		Neg	0	0	1	no_data		no_effect		no_data		no_data		no_effect		no_data		no_data		no_data		no_data		no_data
CHR:aspartate aminotransferase (ast/sgot)	pos_effect		Pos	1	0	1	no_data		1.3	mg/kg/day	no_data		no_data		no_data		no_data		no_data		no_data		no_data		no_data
CHR:body weight	pos_effect		Pos	1	0	1	no_data		14.2	mg/kg/day	no_data		no_data		1	mg/kg/day	no_data		no_data		no_data		39	mg/kg/day	43	mg/kg/day
CHR:bone	no_effect		Neg	0	0	1	no_data		no_data		no_data		no_data		no_data		no_data		no_data		no_data		no_effect		no_effect
CHR:bone marrow	no_effect		Neg	0	0	1	no_data		no_effect		no_data		no_data		no_effect		no_data		no_data		no_data		no_data		no_data
CHR:brain	no_effect		Neg	0	0	1	no_data		no_effect		no_data		no_data		no_effect		no_data		no_data		no_data		no_effect		no_effect
CHR:clinical signs	pos_effect		Pos	0.56	0	0.825	no_data		16.1	mg/kg/day	no_data		no_data		no_effect		no_data		no_data		no_data		no_effect		43	mg/kg/day
CHR:clitoral gland	no_effect		Neg	0	0	1	no_data		no_data		no_data		no_data		no_data		no_data		no_data		no_data		no_effect		no_effect
CHR:creatine phosphokinase	pos_effect		Pos	1	0	1	no_data		1.3	mg/kg/day	no_data		no_data		no_data		no_data		no_data		no_data		no_data		no_data
CHR:ear	no_effect		Neg	0	0	1	no_data		no_effect		no_data		no_data		no_effect		no_data		no_data		no_data		no_data		no_data
CHR:epididymis	no_effect		Neg	0	0	1	no_data		no_effect		no_data		no_data		no_effect		no_data		no_data		no_data		no_effect		no_effect
CHR:erythrocyte (rbc) count differential	pos_effect		Pos	1	0	1	no_data		14.2	mg/kg/day	no_data		no_data		no_data		no_data		no_data		no_data		no_data		no_data
CHR:esophagus	no_effect		Neg	0	0	1	no_data		no_effect		no_data		no_data		no_effect		no_data		no_data		no_data		no_effect		no_effect
CHR:estradiol	pos_effect		Pos	1	0	1	no_data		15	mg/kg/day	no_data		no_data		no_data		no_data		no_data		no_data		no_data		no_data
CHR:eye	no_effect		Neg	0	0	1	no_data		no_effect		no_data		no_data		no_effect		no_data		no_data		no_data		no_effect		no_effect
CHR:follicle stimulating hormone (fsh)	pos_effect		Pos	1	0	1	no_data		15	mg/kg/day	no_data		no_data		no_data		no_data		no_data		no_data		no_data		no_data
CHR:food consumption	no_effect		Neg	0	0	1	no_data		no_effect		no_data		no_data		no_effect		no_data		no_data		no_data		no_data		no_data
CHR:full gross necropsy	no_effect		Neg	0	0	1	no_data		no_effect		no_data		no_data		no_effect		no_data		no_data		no_data		no_effect		no_effect
CHR:gallbladder	no_effect		Neg	0	0	1	no_data		no_data		no_data		no_data		no_data		no_data		no_data		no_data		no_effect		no_effect
CHR:glucose	no_effect		Neg	0	0	1	no_data		no_effect		no_data		no_data		no_effect		no_data		no_data		no_data		no_data		no_data
CHR:harderian gland	no_effect		Neg	0	0	1	no_data		no_data		no_data		no_data		no_data		no_data		no_data		no_data		no_effect		no_effect
CHR:heart	no_effect		Neg	0.398	0	0.75	no_data		14.2	mg/kg/day	no_data		no_data		no_effect		no_data		no_data		no_data		no_effect		no_effect
CHR:hematocrit (hct)	pos_effect		Pos	1	0	1	no_data		14.2	mg/kg/day	no_data		no_data		no_data		no_data		no_data		no_data		no_data		no_data
CHR:hemoglobin (hgb)	pos_effect		Pos	1	0	1	no_data		14.2	mg/kg/day	no_data		no_data		no_data		no_data		no_data		no_data		no_data		no_data
CHR:intestine large	no_effect		Neg	0	0	1	no_data		no_effect		no_data		no_data		no_effect		no_data		no_data		no_data		no_effect		no_effect
CHR:intestine small	no_effect		Neg	0	0	1	no_data		no_effect		no_data		no_data		no_effect		no_data		no_data		no_data		no_effect		no_effect
CHR:kidney	pos_effect		Pos	0.561	0	0.85	no_data		14.2	mg/kg/day	no_data		no_data		no_effect		no_data		no_data		no_data		27	mg/kg/day	no_effect
CHR:larynx	no_effect		Neg	0	0	1	no_data		no_effect		no_data		no_data		no_effect		no_data		no_data		no_data		no_effect		no_effect
CHR:liver	pos_effect		Pos	1	0	1	no_data		14.2	mg/kg/day	no_data		no_data		0.1	mg/kg/day	no_data		no_data		no_data		27	mg/kg/day	108	mg/kg/day
CHR:lung	pos_effect		Pos	0.561	0	0.84	no_data		14.2	mg/kg/day	no_data		no_data		no_effect		no_data		no_data		no_data		56	mg/kg/day	no_effect
CHR:luteinizing hormone (lh)	pos_effect		Pos	1	0	1	no_data		15	mg/kg/day	no_data		no_data		no_data		no_data		no_data		no_data		no_data		no_data
CHR:lymph node	no_effect		Neg	0	0	1	no_data		no_effect		no_data		no_data		no_effect		no_data		no_data		no_data		no_data		no_data
CHR:lymphocyte	pos_effect		Pos	1	0	1	no_data		1.3	mg/kg/day	no_data		no_data		no_data		no_data		no_data		no_data		no_data		no_data
CHR:mammary gland	no_effect		Neg	0.398	0	0.77	no_data		16.1	mg/kg/day	no_data		no_data		no_effect		no_data		no_data		no_data		no_effect		no_effect
CHR:mortality	no_effect		Neg	0.163	0	0.73	no_data		no_effect		no_data		no_data		no_effect		no_data		no_data		no_data		no_effect		43	mg/kg/day
CHR:nerve	no_effect		Neg	0	0	1	no_data		no_effect		no_data		no_data		no_effect		no_data		no_data		no_data		no_effect		no_effect
CHR:neutrophils	pos_effect		Pos	1	0	1	no_data		1.3	mg/kg/day	no_data		no_data		no_data		no_data		no_data		no_data		no_data		no_data
CHR:nose	no_effect		Neg	0	0	1	no_data		no_effect		no_data		no_data		no_effect		no_data		no_data		no_data		no_effect		no_effect
CHR:occult blood	no_effect		Neg	0	0	1	no_data		no_effect		no_data		no_data		no_effect		no_data		no_data		no_data		no_data		no_data
CHR:ovary	no_effect		Neg	0.398	0	0.67	no_data		1.6	mg/kg/day	no_data		no_data		no_effect		no_data		no_data		no_data		no_effect		no_effect
CHR:pancreas	pos_effect		Pos	0.561	0	0.825	no_data		15	mg/kg/day	no_data		no_data		no_effect		no_data		no_data		no_data		27	mg/kg/day	no_effect
CHR:parathyroid gland	no_effect		Neg	0	0	1	no_data		no_effect		no_data		no_data		no_effect		no_data		no_data		no_data		no_effect		no_effect
CHR:peroxisomal beta-oxidation analysis	pos_effect		Pos	1	0	1	no_data		15	mg/kg/day	no_data		no_data		no_data		no_data		no_data		no_data		no_data		no_data
CHR:ph	no_effect		Neg	0	0	1	no_data		no_effect		no_data		no_data		no_effect		no_data		no_data		no_data		no_data		no_data
CHR:pharynx	no_effect		Neg	0	0	1	no_data		no_effect		no_data		no_data		no_effect		no_data		no_data		no_data		no_data		no_data
CHR:pituitary gland	no_effect		Neg	0.398	0	0.72	no_data		14.2	mg/kg/day	no_data		no_data		no_effect		no_data		no_data		no_data		no_effect		no_effect
CHR:preputial gland	pos_effect		Pos	0.501	0	0.515	no_data		no_data		no_data		no_data		no_data		no_data		no_data		no_data		27	mg/kg/day	no_effect
CHR:prostate	no_effect		Neg	0	0	1	no_data		no_effect		no_data		no_data		no_effect		no_data		no_data		no_data		no_effect		no_effect
CHR:protein	no_effect		Neg	0	0	1	no_data		no_effect		no_data		no_data		no_effect		no_data		no_data		no_data		no_data		no_data
CHR:salivary glands	no_effect		Neg	0.398	0	0.745	no_data		1.3	mg/kg/day	no_data		no_data		no_effect		no_data		no_data		no_data		no_effect		no_effect
CHR:seminal vesicle	no_effect		Neg	0	0	1	no_data		no_effect		no_data		no_data		no_effect		no_data		no_data		no_data		no_effect		no_effect
CHR:skeletal muscle	no_effect		Neg	0	0	1	no_data		no_data		no_data		no_data		no_data		no_data		no_data		no_data		no_effect		no_effect
CHR:skin	no_effect		Neg	0	0	1	no_data		no_effect		no_data		no_data		no_effect		no_data		no_data		no_data		no_effect		no_effect
CHR:specific gravity/osmolality	no_effect		Neg	0	0	1	no_data		no_effect		no_data		no_data		no_effect		no_data		no_data		no_data		no_data		no_data
CHR:spinal cord	no_effect		Neg	0	0	1	no_data		no_effect		no_data		no_data		no_effect		no_data		no_data		no_data		no_data		no_data
CHR:spleen	no_effect		Neg	0.398	0	0.74	no_data		1.6	mg/kg/day	no_data		no_data		no_effect		no_data		no_data		no_data		no_effect		no_effect
CHR:stomach	no_effect		Neg	0	0	1	no_data		no_effect		no_data		no_data		no_effect		no_data		no_data		no_data		no_effect		no_effect
CHR:testes	no_effect		Neg	0.398	0	0.805	no_data		14.2	mg/kg/day	no_data		no_data		no_effect		no_data		no_data		no_data		no_effect		no_effect
CHR:thymus	no_effect		Neg	0	0	1	no_data		no_data		no_data		no_data		no_data		no_data		no_data		no_data		no_effect		no_effect
CHR:thyroid gland	no_effect		Neg	0	0	1	no_data		no_effect		no_data		no_data		no_effect		no_data		no_data		no_data		no_effect		no_effect
CHR:tongue	no_effect		Neg	0	0	1	no_data		no_data		no_data		no_data		no_data		no_data		no_data		no_data		no_effect		no_effect
CHR:trachea	no_effect		Neg	0	0	1	no_data		no_effect		no_data		no_data		no_effect		no_data		no_data		no_data		no_effect		no_effect
CHR:urinary bladder	no_effect		Neg	0	0	1	no_data		no_effect		no_data		no_data		no_effect		no_data		no_data		no_data		no_effect		no_effect
CHR:uterus	no_effect		Neg	0.164	0	0.765	no_data		no_effect		no_data		no_data		no_effect		no_data		no_data		no_data		66	mg/kg/day	no_effect
CHR:vagina	no_effect		Neg	0	0	1	no_data		no_data		no_data		no_data		no_data		no_data		no_data		no_data		no_effect		no_effect
CHR:volume	no_effect		Neg	0	0	1	no_data		no_effect		no_data		no_data		no_effect		no_data		no_data		no_data		no_data		no_data
DEV:aborted	no_effect		Neg	0.205	0	0.745	no_data		no_effect		no_effect		no_effect		no_data		2.5	mg/kg/day	no_data		no_data		no_data		no_data
DEV:all gross anomalies	no_effect		Neg	0	0	1	no_data		no_effect		no_effect		no_effect		no_data		no_effect		no_data		no_data		no_data		no_data
DEV:birth index	no_effect		Neg	0	0	1	no_data		no_effect		no_effect		no_effect		no_data		no_effect		no_data		no_data		no_data		no_data
DEV:body weight	pos_effect		Pos	1	0	1	no_data		50	mg/kg/day	500	mg/kg/day	3	mg/kg/day	no_data		1	mg/kg/day	no_data		no_data		no_data		no_data
DEV:bone	pos_effect		Pos	0.501	0	0.825	no_data		50	mg/kg/day	no_effect		13.3	mg/kg/day	no_data		no_effect		no_data		no_data		no_data		no_data
DEV:clinical signs	no_effect		Neg	0.205	0	0.815	no_data		no_effect		no_effect		13.3	mg/kg/day	no_data		no_effect		no_data		no_data		no_data		no_data
DEV:corpora lutea	no_effect		Neg	0	0	1	no_data		no_effect		no_effect		no_effect		no_data		no_effect		no_data		no_data		no_data		no_data
DEV:dead fetuses	no_effect		Neg	0.205	0	0.695	no_data		no_effect		no_effect		0.3	mg/kg/day	no_data		no_effect		no_data		no_data		no_data		no_data
DEV:dystocia	no_effect		Neg	0	0	1	no_data		no_effect		no_effect		no_effect		no_data		no_effect		no_data		no_data		no_data		no_data
DEV:food consumption	no_effect		Neg	0.499	0	0.84	no_data		no_effect		500	mg/kg/day	3	mg/kg/day	no_data		no_effect		no_data		no_data		no_data		no_data
DEV:full gross necropsy	no_effect		Neg	0	0	1	no_data		no_effect		no_effect		no_effect		no_data		no_effect		no_data		no_data		no_data		no_data
DEV:gestation index	no_effect		Neg	0	0	1	no_data		no_effect		no_effect		no_effect		no_data		no_effect		no_data		no_data		no_data		no_data
DEV:implantations	no_effect		Neg	0	0	1	no_data		no_effect		no_effect		no_effect		no_data		no_effect		no_data		no_data		no_data		no_data
DEV:lactation index	pos_effect		Pos	1	0	1	no_data		no_data		no_data		0.3	mg/kg/day	no_data		no_data		no_data		no_data		no_data		no_data
DEV:litter size	no_effect		Neg	0	0	1	no_data		no_effect		no_effect		no_effect		no_data		no_effect		no_data		no_data		no_data		no_data
DEV:litter viability other	no_effect		Neg	0	0	1	no_data		no_effect		no_effect		no_effect		no_data		no_effect		no_data		no_data		no_data		no_data
DEV:live fetuses	no_effect		Neg	0	0	1	no_data		no_effect		no_effect		no_effect		no_data		no_effect		no_data		no_data		no_data		no_data
DEV:mortality	no_effect		Neg	0	0	1	no_data		no_effect		no_effect		no_effect		no_data		no_effect		no_data		no_data		no_data		no_data
DEV:mouth / jaw	pos_effect		Pos	1	0	1	no_data		no_data		no_data		13.3	mg/kg/day	no_data		no_data		no_data		no_data		no_data		no_data
DEV:offspring survival early other	no_effect		Neg	0	0	1	no_data		no_effect		no_effect		no_effect		no_data		no_effect		no_data		no_data		no_data		no_data
DEV:other	no_effect		Neg	0	0	1	no_data		no_effect		no_effect		no_effect		no_data		no_effect		no_data		no_data		no_data		no_data
DEV:postimplantation loss	no_effect		Neg	0	0	1	no_data		no_effect		no_effect		no_effect		no_data		no_effect		no_data		no_data		no_data		no_data
DEV:pregnancy	no_effect		Neg	0	0	1	no_data		no_effect		no_effect		no_effect		no_data		no_effect		no_data		no_data		no_data		no_data
DEV:preimplantation loss	no_effect		Neg	0	0	1	no_data		no_effect		no_effect		no_effect		no_data		no_effect		no_data		no_data		no_data		no_data
DEV:premature delivery	no_effect		Neg	0	0	1	no_data		no_effect		no_effect		no_effect		no_data		no_effect		no_data		no_data		no_data		no_data
DEV:preputial separation	no_effect		Neg	0	0	1	no_data		no_data		no_data		no_effect		no_data		no_data		no_data		no_data		no_data		no_data
DEV:reproductive performance other	no_effect		Neg	0	0	1	no_data		no_effect		no_effect		no_effect		no_data		no_effect		no_data		no_data		no_data		no_data
DEV:resorptions	no_effect		Neg	0	0	1	no_data		no_effect		no_effect		no_effect		no_data		no_effect		no_data		no_data		no_data		no_data
DEV:sex ratio	no_effect		Neg	0	0	1	no_data		no_effect		no_effect		no_effect		no_data		no_effect		no_data		no_data		no_data		no_data
DEV:sperm measure	no_effect		Neg	0	0	1	no_data		no_data		no_data		no_effect		no_data		no_data		no_data		no_data		no_data		no_data
DEV:spinal cord	no_effect		Neg	0	0	1	no_data		no_effect		no_effect		no_effect		no_data		no_effect		no_data		no_data		no_data		no_data
DEV:trunk	no_effect		Neg	0	0	1	no_data		no_effect		no_effect		no_effect		no_data		no_effect		no_data		no_data		no_data		no_data
DEV:uterus	no_effect		Neg	0	0	1	no_data		no_effect		no_effect		no_effect		no_data		no_effect		no_data		no_data		no_data		no_data
DEV:vaginal opening	no_effect		Neg	0	0	1	no_data		no_data		no_data		no_effect		no_data		no_data		no_data		no_data		no_data		no_data
DEV:viability index	pos_effect		Pos	1	0	1	no_data		no_data		no_data		0.3	mg/kg/day	no_data		no_data		no_data		no_data		no_data		no_data
MGR:[other]	no_effect		Neg	0	0	1	no_data		no_data		no_effect		no_effect		no_data		no_data		no_data		no_data		no_data		no_data
MGR:aborted	no_effect		Neg	0	0	1	no_data		no_data		no_effect		no_effect		no_data		no_data		no_data		no_data		no_data		no_data
MGR:adrenal gland	no_effect		Neg	0.411	0	0.445	no_data		no_data		no_effect		1.65	mg/kg/day	no_data		no_data		no_data		no_data		no_data		no_data
MGR:all gross anomalies	no_effect		Neg	0	0	1	no_data		no_data		no_effect		no_effect		no_data		no_data		no_data		no_data		no_data		no_data
MGR:birth index	no_effect		Neg	0	0	1	no_data		no_data		no_effect		no_effect		no_data		no_data		no_data		no_data		no_data		no_data
MGR:body weight	pos_effect		Pos	1	0	1	no_data		no_data		100	mg/kg/day	1.34	mg/kg/day	no_data		no_data		no_data		no_data		no_data		no_data
MGR:brain	no_effect		Neg	0.411	0	0.435	no_data		no_data		no_effect		1.65	mg/kg/day	no_data		no_data		no_data		no_data		no_data		no_data
MGR:cervix	no_effect		Neg	0	0	1	no_data		no_data		no_effect		no_effect		no_data		no_data		no_data		no_data		no_data		no_data
MGR:clinical signs	pos_effect		Pos	0.589	0	0.515	no_data		no_data		500	mg/kg/day	no_effect		no_data		no_data		no_data		no_data		no_data		no_data
MGR:coagulating gland	no_effect		Neg	0	0	1	no_data		no_data		no_effect		no_effect		no_data		no_data		no_data		no_data		no_data		no_data
MGR:corpora lutea	no_effect		Neg	0	0	1	no_data		no_data		no_effect		no_effect		no_data		no_data		no_data		no_data		no_data		no_data
MGR:dead fetuses	no_effect		Neg	0	0	1	no_data		no_data		no_effect		no_effect		no_data		no_data		no_data		no_data		no_data		no_data
MGR:dystocia	no_effect		Neg	0	0	1	no_data		no_data		no_effect		no_effect		no_data		no_data		no_data		no_data		no_data		no_data
MGR:epididymis	no_effect		Neg	0	0	1	no_data		no_data		no_effect		no_effect		no_data		no_data		no_data		no_data		no_data		no_data
MGR:estrous cycle	no_effect		Neg	0	0	1	no_data		no_data		no_effect		no_effect		no_data		no_data		no_data		no_data		no_data		no_data
MGR:fertility	no_effect		Neg	0	0	1	no_data		no_data		no_effect		no_effect		no_data		no_data		no_data		no_data		no_data		no_data
MGR:food consumption	no_effect		Neg	0	0	1	no_data		no_data		no_effect		no_effect		no_data		no_data		no_data		no_data		no_data		no_data
MGR:gestation index	no_effect		Neg	0	0	1	no_data		no_data		no_effect		no_effect		no_data		no_data		no_data		no_data		no_data		no_data
MGR:gestational length	no_effect		Neg	0	0	1	no_data		no_data		no_effect		no_effect		no_data		no_data		no_data		no_data		no_data		no_data
MGR:implantations	no_effect		Neg	0	0	1	no_data		no_data		no_effect		no_effect		no_data		no_data		no_data		no_data		no_data		no_data
MGR:kidney	no_effect		Neg	0.411	0	0.515	no_data		no_data		no_effect		1.65	mg/kg/day	no_data		no_data		no_data		no_data		no_data		no_data
MGR:lactation index	no_effect		Neg	0	0	1	no_data		no_data		no_effect		no_effect		no_data		no_data		no_data		no_data		no_data		no_data
MGR:litter size	no_effect		Neg	0	0	1	no_data		no_data		no_effect		no_effect		no_data		no_data		no_data		no_data		no_data		no_data
MGR:litter viability other	no_effect		Neg	0	0	1	no_data		no_data		no_effect		no_effect		no_data		no_data		no_data		no_data		no_data		no_data
MGR:live fetuses	no_effect		Neg	0	0	1	no_data		no_data		no_effect		no_effect		no_data		no_data		no_data		no_data		no_data		no_data
MGR:liver	no_effect		Neg	0.411	0	0.46	no_data		no_data		no_effect		1.34	mg/kg/day	no_data		no_data		no_data		no_data		no_data		no_data
MGR:mating	no_effect		Neg	0	0	1	no_data		no_data		no_effect		no_effect		no_data		no_data		no_data		no_data		no_data		no_data
MGR:mortality	no_effect		Neg	0	0	1	no_data		no_data		no_effect		no_effect		no_data		no_data		no_data		no_data		no_data		no_data
MGR:nipple development	no_effect		Neg	0	0	1	no_data		no_data		no_effect		no_effect		no_data		no_data		no_data		no_data		no_data		no_data
MGR:offspring survival early other	no_effect		Neg	0	0	1	no_data		no_data		no_effect		no_effect		no_data		no_data		no_data		no_data		no_data		no_data
MGR:ovary	no_effect		Neg	0	0	1	no_data		no_data		no_effect		no_effect		no_data		no_data		no_data		no_data		no_data		no_data
MGR:oviduct	no_effect		Neg	0	0	1	no_data		no_data		no_effect		no_effect		no_data		no_data		no_data		no_data		no_data		no_data
MGR:pituitary gland	no_effect		Neg	0.411	0	0.46	no_data		no_data		no_effect		1.65	mg/kg/day	no_data		no_data		no_data		no_data		no_data		no_data
MGR:postimplantation loss	no_effect		Neg	0	0	1	no_data		no_data		no_effect		no_effect		no_data		no_data		no_data		no_data		no_data		no_data
MGR:precoital interval	no_effect		Neg	0	0	1	no_data		no_data		no_effect		no_effect		no_data		no_data		no_data		no_data		no_data		no_data
MGR:pregnancy	no_effect		Neg	0	0	1	no_data		no_data		no_effect		no_effect		no_data		no_data		no_data		no_data		no_data		no_data
MGR:pregnancy index	no_effect		Neg	0	0	1	no_data		no_data		no_effect		no_effect		no_data		no_data		no_data		no_data		no_data		no_data
MGR:preimplantation loss	no_effect		Neg	0	0	1	no_data		no_data		no_effect		no_effect		no_data		no_data		no_data		no_data		no_data		no_data
MGR:premature delivery	no_effect		Neg	0	0	1	no_data		no_data		no_effect		no_effect		no_data		no_data		no_data		no_data		no_data		no_data
MGR:preputial separation	no_effect		Neg	0.411	0	0.495	no_data		no_data		no_effect		1.65	mg/kg/day	no_data		no_data		no_data		no_data		no_data		no_data
MGR:prostate	no_effect		Neg	0	0	1	no_data		no_data		no_effect		no_effect		no_data		no_data		no_data		no_data		no_data		no_data
MGR:reproductive performance other	no_effect		Neg	0	0	1	no_data		no_data		no_effect		no_effect		no_data		no_data		no_data		no_data		no_data		no_data
MGR:resorptions	no_effect		Neg	0	0	1	no_data		no_data		no_effect		no_effect		no_data		no_data		no_data		no_data		no_data		no_data
MGR:seminal vesicle	no_effect		Neg	0	0	1	no_data		no_data		no_effect		no_effect		no_data		no_data		no_data		no_data		no_data		no_data
MGR:sex ratio	no_effect		Neg	0	0	1	no_data		no_data		no_effect		no_effect		no_data		no_data		no_data		no_data		no_data		no_data
MGR:sperm measure	no_effect		Neg	0	0	1	no_data		no_data		no_effect		no_effect		no_data		no_data		no_data		no_data		no_data		no_data
MGR:spleen	no_effect		Neg	0	0	1	no_data		no_data		no_effect		no_effect		no_data		no_data		no_data		no_data		no_data		no_data
MGR:testes	no_effect		Neg	0.411	0	0.49	no_data		no_data		no_effect		1.65	mg/kg/day	no_data		no_data		no_data		no_data		no_data		no_data
MGR:thymus	no_effect		Neg	0	0	1	no_data		no_data		no_effect		no_effect		no_data		no_data		no_data		no_data		no_data		no_data
MGR:uterus	no_effect		Neg	0	0	1	no_data		no_data		no_effect		no_effect		no_data		no_data		no_data		no_data		no_data		no_data
MGR:vagina	no_effect		Neg	0	0	1	no_data		no_data		no_effect		no_effect		no_data		no_data		no_data		no_data		no_data		no_data
MGR:vaginal opening	no_effect		Neg	0.411	0	0.48	no_data		no_data		no_effect		1.77	mg/kg/day	no_data		no_data		no_data		no_data		no_data		no_data
MGR:viability index	no_effect		Neg	0.411	0	0.47	no_data		no_data		no_effect		1.34	mg/kg/day	no_data		no_data		no_data		no_data		no_data		no_data
SAC:adrenal gland	no_effect		Neg	0	0	1	no_data		no_data		no_data		no_data		no_data		no_data		no_data		no_effect		no_data		no_data
SAC:appearance and color	no_effect		Neg	0	0	1	no_data		no_data		no_data		no_data		no_data		no_data		no_data		no_effect		no_data		no_data
SAC:body weight	no_effect		Neg	0	0	1	no_data		no_data		no_data		no_data		no_data		no_data		no_data		no_effect		no_data		no_data
SAC:bone marrow	no_effect		Neg	0	0	1	no_data		no_data		no_data		no_data		no_data		no_data		no_data		no_effect		no_data		no_data
SAC:brain	no_effect		Neg	0	0	1	no_data		no_data		no_data		no_data		no_data		no_data		no_data		no_effect		no_data		no_data
SAC:cholesterol	pos_effect		Pos	1	0	1	no_data		no_data		no_data		no_data		no_data		no_data		no_data		450	mg/kg/day	no_data		no_data
SAC:clinical signs	pos_effect		Pos	1	0	1	no_data		no_data		no_data		no_data		no_data		no_data		no_data		100	mg/kg/day	no_data		no_data
SAC:ear	no_effect		Neg	0	0	1	no_data		no_data		no_data		no_data		no_data		no_data		no_data		no_effect		no_data		no_data
SAC:epididymis	no_effect		Neg	0	0	1	no_data		no_data		no_data		no_data		no_data		no_data		no_data		no_effect		no_data		no_data
SAC:erythrocyte (rbc) count differential	pos_effect		Pos	1	0	1	no_data		no_data		no_data		no_data		no_data		no_data		no_data		450	mg/kg/day	no_data		no_data
SAC:esophagus	no_effect		Neg	0	0	1	no_data		no_data		no_data		no_data		no_data		no_data		no_data		no_effect		no_data		no_data
SAC:eye	no_effect		Neg	0	0	1	no_data		no_data		no_data		no_data		no_data		no_data		no_data		no_effect		no_data		no_data
SAC:food consumption	no_effect		Neg	0	0	1	no_data		no_data		no_data		no_data		no_data		no_data		no_data		no_effect		no_data		no_data
SAC:full gross necropsy	no_effect		Neg	0	0	1	no_data		no_data		no_data		no_data		no_data		no_data		no_data		no_effect		no_data		no_data
SAC:gallbladder	no_effect		Neg	0	0	1	no_data		no_data		no_data		no_data		no_data		no_data		no_data		no_effect		no_data		no_data
SAC:glucose	no_effect		Neg	0	0	1	no_data		no_data		no_data		no_data		no_data		no_data		no_data		no_effect		no_data		no_data
SAC:heart	no_effect		Neg	0	0	1	no_data		no_data		no_data		no_data		no_data		no_data		no_data		no_effect		no_data		no_data
SAC:hematocrit (hct)	pos_effect		Pos	1	0	1	no_data		no_data		no_data		no_data		no_data		no_data		no_data		450	mg/kg/day	no_data		no_data
SAC:hemoglobin (hgb)	pos_effect		Pos	1	0	1	no_data		no_data		no_data		no_data		no_data		no_data		no_data		450	mg/kg/day	no_data		no_data
SAC:intestine large	no_effect		Neg	0	0	1	no_data		no_data		no_data		no_data		no_data		no_data		no_data		no_effect		no_data		no_data
SAC:intestine small	no_effect		Neg	0	0	1	no_data		no_data		no_data		no_data		no_data		no_data		no_data		no_effect		no_data		no_data
SAC:kidney	no_effect		Neg	0	0	1	no_data		no_data		no_data		no_data		no_data		no_data		no_data		no_effect		no_data		no_data
SAC:larynx	no_effect		Neg	0	0	1	no_data		no_data		no_data		no_data		no_data		no_data		no_data		no_effect		no_data		no_data
SAC:liver	no_effect		Neg	0	0	1	no_data		no_data		no_data		no_data		no_data		no_data		no_data		no_effect		no_data		no_data
SAC:lung	no_effect		Neg	0	0	1	no_data		no_data		no_data		no_data		no_data		no_data		no_data		no_effect		no_data		no_data
SAC:lymph node	no_effect		Neg	0	0	1	no_data		no_data		no_data		no_data		no_data		no_data		no_data		no_effect		no_data		no_data
SAC:mammary gland	no_effect		Neg	0	0	1	no_data		no_data		no_data		no_data		no_data		no_data		no_data		no_effect		no_data		no_data
SAC:mortality	no_effect		Neg	0	0	1	no_data		no_data		no_data		no_data		no_data		no_data		no_data		no_effect		no_data		no_data
SAC:nerve	no_effect		Neg	0	0	1	no_data		no_data		no_data		no_data		no_data		no_data		no_data		no_effect		no_data		no_data
SAC:nose	no_effect		Neg	0	0	1	no_data		no_data		no_data		no_data		no_data		no_data		no_data		no_effect		no_data		no_data
SAC:occult blood	no_effect		Neg	0	0	1	no_data		no_data		no_data		no_data		no_data		no_data		no_data		no_effect		no_data		no_data
SAC:ovary	no_effect		Neg	0	0	1	no_data		no_data		no_data		no_data		no_data		no_data		no_data		no_effect		no_data		no_data
SAC:pancreas	no_effect		Neg	0	0	1	no_data		no_data		no_data		no_data		no_data		no_data		no_data		no_effect		no_data		no_data
SAC:parathyroid	no_effect		Neg	0	0	1	no_data		no_data		no_data		no_data		no_data		no_data		no_data		no_effect		no_data		no_data
SAC:parathyroid gland	no_effect		Neg	0	0	1	no_data		no_data		no_data		no_data		no_data		no_data		no_data		no_effect		no_data		no_data
SAC:ph	no_effect		Neg	0	0	1	no_data		no_data		no_data		no_data		no_data		no_data		no_data		no_effect		no_data		no_data
SAC:pharynx	no_effect		Neg	0	0	1	no_data		no_data		no_data		no_data		no_data		no_data		no_data		no_effect		no_data		no_data
SAC:pituitary gland	no_effect		Neg	0	0	1	no_data		no_data		no_data		no_data		no_data		no_data		no_data		no_effect		no_data		no_data
SAC:prostate	no_effect		Neg	0	0	1	no_data		no_data		no_data		no_data		no_data		no_data		no_data		no_effect		no_data		no_data
SAC:protein	no_effect		Neg	0	0	1	no_data		no_data		no_data		no_data		no_data		no_data		no_data		no_effect		no_data		no_data
SAC:salivary glands	no_effect		Neg	0	0	1	no_data		no_data		no_data		no_data		no_data		no_data		no_data		no_effect		no_data		no_data
SAC:seminal vesicle	no_effect		Neg	0	0	1	no_data		no_data		no_data		no_data		no_data		no_data		no_data		no_effect		no_data		no_data
SAC:skin	no_effect		Neg	0	0	1	no_data		no_data		no_data		no_data		no_data		no_data		no_data		no_effect		no_data		no_data
SAC:specific gravity/osmolality	no_effect		Neg	0	0	1	no_data		no_data		no_data		no_data		no_data		no_data		no_data		no_effect		no_data		no_data
SAC:spinal cord	no_effect		Neg	0	0	1	no_data		no_data		no_data		no_data		no_data		no_data		no_data		no_effect		no_data		no_data
SAC:spleen	no_effect		Neg	0	0	1	no_data		no_data		no_data		no_data		no_data		no_data		no_data		no_effect		no_data		no_data
SAC:stomach	no_effect		Neg	0	0	1	no_data		no_data		no_data		no_data		no_data		no_data		no_data		no_effect		no_data		no_data
SAC:testes	pos_effect		Pos	1	0	1	no_data		no_data		no_data		no_data		no_data		no_data		no_data		10	mg/kg/day	no_data		no_data
SAC:thymus	no_effect		Neg	0	0	1	no_data		no_data		no_data		no_data		no_data		no_data		no_data		no_effect		no_data		no_data
SAC:thyroid gland	no_effect		Neg	0	0	1	no_data		no_data		no_data		no_data		no_data		no_data		no_data		no_effect		no_data		no_data
SAC:trachea	no_effect		Neg	0	0	1	no_data		no_data		no_data		no_data		no_data		no_data		no_data		no_effect		no_data		no_data
SAC:urinary bladder	no_effect		Neg	0	0	1	no_data		no_data		no_data		no_data		no_data		no_data		no_data		no_effect		no_data		no_data
SAC:uterus	no_effect		Neg	0	0	1	no_data		no_data		no_data		no_data		no_data		no_data		no_data		no_effect		no_data		no_data
SAC:volume	no_effect		Neg	0	0	1	no_data		no_data		no_data		no_data		no_data		no_data		no_data		no_effect		no_data		no_data
SUB:5' nucleotidase	pos_effect		Pos	1	0	1	no_data		no_data		no_data		no_data		no_data		no_data		no_data		no_data		no_data		80	mg/kg/day
SUB:[other]	pos_effect		Pos	1	0	1	no_data		no_data		500	mg/kg/day	no_data		no_data		no_data		no_data		no_data		no_data		20	mg/kg/day
SUB:adrenal gland	no_effect		Neg	0	0	1	no_effect		no_effect		no_effect		no_effect		no_effect		no_data		no_effect		no_data		no_effect		no_effect
SUB:alanine aminotransferase (alt/sgpt)	pos_effect		Pos	0.874	0	0.75	200	mg/kg/day	no_data		no_data		7.5	mg/kg/day	1	mg/kg/day	no_data		no_data		no_data		no_effect		80	mg/kg/day
SUB:albumin	pos_effect		Pos	0.812	0	0.79	no_data		no_data		no_data		10.1	mg/kg/day	no_data		no_data		600	mg/kg/day	no_data		no_effect		40	mg/kg/day
SUB:alkaline phosphatase (alp/alk)	pos_effect		Pos	0.885	0	0.85	200	mg/kg/day	15	mg/kg/day	no_data		2.5	mg/kg/day	no_data		no_data		no_data		no_data		no_effect		170	mg/kg/day
SUB:appearance and color	no_effect		Neg	0	0	1	no_data		no_data		no_data		no_effect		no_data		no_data		no_data		no_data		no_data		no_data
SUB:aspartate aminotransferase (ast/sgot)	pos_effect		Pos	1	0	1	no_data		no_data		no_data		no_data		1	mg/kg/day	no_data		no_data		no_data		no_data		no_data
SUB:bile acids	no_effect		Neg	0.499	0	0.545	no_data		no_data		no_data		no_data		no_data		no_data		no_data		no_data		no_effect		160	mg/kg/day
SUB:bilirubin	pos_effect		Pos	1	0	1	no_data		no_data		no_data		7.5	mg/kg/day	no_data		no_data		no_data		no_data		no_data		no_data
SUB:body weight	pos_effect		Pos	0.769	0.166667	0.845	10	mg/kg/day	15	mg/kg/day	500	mg/kg/day	2.5	mg/kg/day	no_effect		no_data		no_effect		no_data		63	mg/kg/day	40	mg/kg/day
SUB:bone	no_effect		Neg	0.499	0	0.495	no_data		no_data		no_data		no_data		no_data		no_data		no_data		no_data		no_effect		170	mg/kg/day
SUB:bone marrow	no_effect		Neg	0.074	0	0.855	no_effect		no_effect		no_effect		no_effect		no_effect		no_data		no_effect		no_data		no_data		170	mg/kg/day
SUB:brain	no_effect		Neg	0.169	0	0.855	no_effect		50	mg/kg/day	no_effect		no_effect		no_effect		no_data		no_effect		no_data		no_effect		no_effect
SUB:calcium	pos_effect		Pos	1	0	1	50	mg/kg/day	no_data		no_data		2.52	mg/kg/day	no_data		no_data		no_data		no_data		no_data		no_data
SUB:chloride	pos_effect		Pos	1	0	1	no_data		no_data		no_data		no_data		no_data		no_data		600	mg/kg/day	no_data		no_data		no_data
SUB:cholesterol	pos_effect		Pos	0.874	0	0.785	50	mg/kg/day	no_data		no_data		2.5	mg/kg/day	1	mg/kg/day	no_data		no_data		no_data		no_effect		20	mg/kg/day
SUB:clinical signs	no_effect		Neg	0.3	0	0.965	no_effect		no_effect		no_effect		2.5	mg/kg/day	no_effect		no_data		600	mg/kg/day	no_data		no_effect		170	mg/kg/day
SUB:clitoral gland	no_effect		Neg	0.499	0	0.45	no_data		no_data		no_data		no_data		no_data		no_data		no_data		no_data		no_effect		170	mg/kg/day
SUB:creatine phosphokinase	no_effect		Neg	0.499	0	0.455	no_data		no_data		no_data		no_data		no_data		no_data		no_data		no_data		no_effect		80	mg/kg/day
SUB:creatinine	no_effect		Neg	0.499	0	0.48	no_data		no_data		no_data		no_data		no_data		no_data		no_data		no_data		no_effect		170	mg/kg/day
SUB:ear	no_effect		Neg	0	0	1	no_effect		no_effect		no_effect		no_effect		no_effect		no_data		no_effect		no_data		no_data		no_data
SUB:epididymis	no_effect		Neg	0.186	0	0.97	no_effect		no_effect		no_effect		10.1	mg/kg/day	no_effect		no_data		no_effect		no_data		no_effect		80	mg/kg/day
SUB:erythrocyte (rbc) count differential	pos_effect		Pos	0.903	0	0.84	200	mg/kg/day	no_data		500	mg/kg/day	7.5	mg/kg/day	no_data		no_data		600	mg/kg/day	no_data		no_effect		170	mg/kg/day
SUB:esophagus	no_effect		Neg	0	0	1	no_effect		no_effect		no_effect		no_effect		no_effect		no_data		no_effect		no_data		no_effect		no_effect
SUB:eye	no_effect		Neg	0	0	1	no_effect		no_effect		no_effect		no_effect		no_effect		no_data		no_effect		no_data		no_effect		no_effect
SUB:food consumption	pos_effect		Pos	0.697	0	0.965	10	mg/kg/day	5	mg/kg/day	no_effect		2.5	mg/kg/day	1	mg/kg/day	no_data		no_effect		no_data		250	mg/kg/day	no_data
SUB:full gross necropsy	no_effect		Neg	0	0	1	no_effect		no_effect		no_effect		no_effect		no_effect		no_data		no_effect		no_data		no_effect		no_effect
SUB:gallbladder	no_effect		Neg	0	0	1	no_data		no_data		no_data		no_effect		no_data		no_data		no_data		no_data		no_effect		no_effect
SUB:globulins	pos_effect		Pos	1	0	1	200	mg/kg/day	no_data		no_data		10.1	mg/kg/day	no_data		no_data		no_data		no_data		no_data		no_data
SUB:glucose	no_effect		Neg	0.314	0	0.7	no_data		no_data		no_data		no_effect		1	mg/kg/day	no_data		no_data		no_data		no_effect		no_effect
SUB:harderian gland	no_effect		Neg	0	0	1	no_data		no_data		no_data		no_data		no_data		no_data		no_data		no_data		no_effect		no_effect
SUB:heart	no_effect		Neg	0.117	0	0.87	no_effect		no_effect		no_effect		23.18	mg/kg/day	no_effect		no_data		no_effect		no_data		no_effect		no_effect
SUB:hematocrit (hct)	pos_effect		Pos	0.903	0	0.785	200	mg/kg/day	no_data		500	mg/kg/day	7.5	mg/kg/day	no_data		no_data		200	mg/kg/day	no_data		no_effect		40	mg/kg/day
SUB:hemoglobin (hgb)	pos_effect		Pos	0.903	0	0.86	200	mg/kg/day	no_data		100	mg/kg/day	7.5	mg/kg/day	no_data		no_data		200	mg/kg/day	no_data		no_effect		40	mg/kg/day
SUB:intestine large	no_effect		Neg	0.117	0	0.87	no_effect		no_effect		no_effect		23.18	mg/kg/day	no_effect		no_data		no_effect		no_data		no_effect		no_effect
SUB:intestine small	no_effect		Neg	0.117	0	0.865	no_effect		no_effect		no_effect		23.18	mg/kg/day	no_effect		no_data		no_effect		no_data		no_effect		no_effect
SUB:kidney	pos_effect		Pos	0.813	0	0.965	200	mg/kg/day	1.5	mg/kg/day	100	mg/kg/day	23.18	mg/kg/day	no_effect		no_data		600	mg/kg/day	no_data		no_effect		170	mg/kg/day
SUB:larynx	no_effect		Neg	0	0	1	no_effect		no_effect		no_effect		no_effect		no_effect		no_data		no_effect		no_data		no_effect		no_effect
SUB:leukocyte (wbc) count differential	no_effect		Neg	0	0	1	no_data		no_data		no_data		no_data		no_data		no_data		no_data		no_data		no_effect		no_effect
SUB:liver	pos_effect		Pos	0.886	0	0.86	200	mg/kg/day	5	mg/kg/day	100	mg/kg/day	2.5	mg/kg/day	0.25	mg/kg/day	no_data		no_effect		no_data		250	mg/kg/day	20	mg/kg/day
SUB:lung	no_effect		Neg	0.117	0	0.925	no_effect		no_effect		no_effect		23.18	mg/kg/day	no_effect		no_data		no_effect		no_data		no_effect		no_effect
SUB:lymph node	no_effect		Neg	0.136	0	0.87	no_effect		no_effect		no_effect		23.18	mg/kg/day	no_effect		no_data		no_effect		no_data		no_data		no_data
SUB:mammary gland	no_effect		Neg	0	0	1	no_effect		no_effect		no_effect		no_effect		no_effect		no_data		no_effect		no_data		no_effect		no_effect
SUB:mean corpuscular (cell) volume (mcv)	no_effect		Neg	0.499	0	0.505	no_data		no_data		no_data		no_data		no_data		no_data		no_data		no_data		no_effect		80	mg/kg/day
SUB:mean corpuscular hemoglobin (mch)	no_effect		Neg	0.499	0	0.515	no_data		no_data		no_data		no_data		no_data		no_data		no_data		no_data		no_effect		80	mg/kg/day
SUB:mean corpuscular hemoglobin concentration (mchc)	no_effect		Neg	0.499	0	0.515	no_data		no_data		no_data		no_data		no_data		no_data		no_data		no_data		no_effect		40	mg/kg/day
SUB:mortality	no_effect		Neg	0.117	0	0.85	no_effect		no_effect		no_effect		7.5	mg/kg/day	no_effect		no_data		no_effect		no_data		no_effect		no_effect
SUB:nerve	no_effect		Neg	0	0	1	no_effect		no_effect		no_effect		no_effect		no_effect		no_data		no_effect		no_data		no_effect		no_effect
SUB:neutrophils	pos_effect		Pos	1	0	1	no_data		no_data		20	mg/kg/day	no_data		1	mg/kg/day	no_data		no_data		no_data		no_data		no_data
SUB:nose	no_effect		Neg	0.282	0	0.975	no_effect		no_effect		100	mg/kg/day	no_effect		no_effect		no_data		200	mg/kg/day	no_data		no_effect		no_effect
SUB:occult blood	no_effect		Neg	0	0	1	no_data		no_data		no_data		no_effect		no_data		no_data		no_data		no_data		no_data		no_data
SUB:ovary	no_effect		Neg	0.069	0	0.895	no_effect		no_effect		no_effect		no_effect		no_effect		no_data		no_effect		no_data		no_effect		170	mg/kg/day
SUB:pancreas	no_effect		Neg	0	0	1	no_effect		no_effect		no_effect		no_effect		no_effect		no_data		no_effect		no_data		no_effect		no_effect
SUB:parathyroid	no_effect		Neg	0	0	1	no_data		no_data		no_data		no_effect		no_data		no_data		no_data		no_data		no_data		no_data
SUB:parathyroid gland	no_effect		Neg	0	0	1	no_effect		no_effect		no_effect		no_effect		no_effect		no_data		no_effect		no_data		no_effect		no_effect
SUB:peroxisomal beta-oxidation analysis	pos_effect		Pos	1	0	1	200	mg/kg/day	no_data		100	mg/kg/day	no_data		no_data		no_data		no_data		no_data		no_data		no_data
SUB:ph	no_effect		Neg	0	0	1	no_data		no_data		no_data		no_effect		no_data		no_data		no_data		no_data		no_data		no_data
SUB:pharynx	no_effect		Neg	0	0	1	no_effect		no_effect		no_effect		no_effect		no_effect		no_data		no_effect		no_data		no_data		no_data
SUB:phosphorus	pos_effect		Pos	1	0	1	no_data		no_data		no_data		10.1	mg/kg/day	no_data		no_data		no_data		no_data		no_data		no_data
SUB:pituitary gland	no_effect		Neg	0	0	1	no_effect		no_effect		no_effect		no_effect		no_effect		no_data		no_effect		no_data		no_effect		no_effect
SUB:platelet	pos_effect		Pos	0.773	0	0.655	no_data		no_data		500	mg/kg/day	no_data		no_data		no_data		no_data		no_data		no_effect		40	mg/kg/day
SUB:preputial gland	no_effect		Neg	0.499	0	0.56	no_data		no_data		no_data		no_data		no_data		no_data		no_data		no_data		no_effect		100	mg/kg/day
SUB:prostate	no_effect		Neg	0.069	0	0.83	no_effect		no_effect		no_effect		no_effect		no_effect		no_data		no_effect		no_data		no_effect		320	mg/kg/day
SUB:protein	pos_effect		Pos	0.873	0	0.83	200	mg/kg/day	no_data		no_data		10.1	mg/kg/day	no_data		no_data		600	mg/kg/day	no_data		no_effect		40	mg/kg/day
SUB:reticulocyte	pos_effect		Pos	0.856	0	0.755	200	mg/kg/day	no_data		500	mg/kg/day	no_data		no_data		no_data		no_data		no_data		no_effect		170	mg/kg/day
SUB:salivary glands	no_effect		Neg	0	0	1	no_effect		no_effect		no_effect		no_effect		no_effect		no_data		no_effect		no_data		no_effect		no_effect
SUB:seminal vesicle	no_effect		Neg	0.069	0	0.85	no_effect		no_effect		no_effect		no_effect		no_effect		no_data		no_effect		no_data		no_effect		320	mg/kg/day
SUB:skeletal muscle	no_effect		Neg	0	0	1	no_data		no_data		no_data		no_data		no_data		no_data		no_data		no_data		no_effect		no_effect
SUB:skin	no_effect		Neg	0	0	1	no_effect		no_effect		no_effect		no_effect		no_effect		no_data		no_effect		no_data		no_effect		no_effect
SUB:sorbitol dehydrogenase	no_effect		Neg	0.499	0	0.51	no_data		no_data		no_data		no_data		no_data		no_data		no_data		no_data		no_effect		80	mg/kg/day
SUB:specific gravity/osmolality	no_effect		Neg	0	0	1	no_data		no_data		no_data		no_effect		no_data		no_data		no_data		no_data		no_data		no_data
SUB:sperm measure	pos_effect		Pos	1	0	1	no_data		no_data		no_data		23.18	mg/kg/day	no_data		no_data		no_data		no_data		no_data		40	mg/kg/day
SUB:spinal cord	no_effect		Neg	0	0	1	no_effect		no_effect		no_effect		no_effect		no_effect		no_data		no_effect		no_data		no_data		no_data
SUB:spleen	no_effect		Neg	0.3	0	0.985	no_effect		no_effect		no_effect		23.18	mg/kg/day	no_effect		no_data		60	mg/kg/day	no_data		no_effect		80	mg/kg/day
SUB:stomach	no_effect		Neg	0.231	0	0.955	no_effect		no_effect		no_effect		7.5	mg/kg/day	no_effect		no_data		600	mg/kg/day	no_data		no_effect		no_effect
SUB:testes	no_effect		Neg	0.186	0	0.96	no_effect		no_effect		no_effect		7.5	mg/kg/day	no_effect		no_data		no_effect		no_data		no_effect		320	mg/kg/day
SUB:thymus	no_effect		Neg	0.186	0	0.965	no_effect		no_effect		no_effect		23.18	mg/kg/day	no_effect		no_data		no_effect		no_data		no_effect		1360	mg/kg/day
SUB:thyroid gland	no_effect		Neg	0.168	0	0.9	no_effect		no_effect		100	mg/kg/day	no_effect		no_effect		no_data		no_effect		no_data		no_effect		no_effect
SUB:tongue	no_effect		Neg	0	0	1	no_data		no_data		no_data		no_data		no_data		no_data		no_data		no_data		no_effect		no_effect
SUB:trachea	no_effect		Neg	0	0	1	no_effect		no_effect		no_effect		no_effect		no_effect		no_data		no_effect		no_data		no_effect		no_effect
SUB:triglycerides	no_effect		Neg	0	0	1	no_data		no_data		no_data		no_data		no_data		no_data		no_data		no_data		no_effect		no_effect
SUB:urea nitrogen	pos_effect		Pos	0.744	0	0.94	no_data		15	mg/kg/day	no_data		2.5	mg/kg/day	1	mg/kg/day	no_data		no_data		no_data		no_effect		no_effect
SUB:urinary bladder	no_effect		Neg	0	0	1	no_effect		no_effect		no_effect		no_effect		no_effect		no_data		no_effect		no_data		no_effect		no_effect
SUB:uterus	no_effect		Neg	0.069	0	0.885	no_effect		no_effect		no_effect		no_effect		no_effect		no_data		no_effect		no_data		no_effect		170	mg/kg/day
SUB:vagina	no_effect		Neg	0	0	1	no_data		no_data		no_data		no_data		no_data		no_data		no_data		no_data		no_effect		no_effect
SUB:volume	no_effect		Neg	0	0	1	no_data		no_data		no_data		no_effect		no_data		no_data		no_data		no_data		no_data		no_data

## Sheet: RA PFOA
chem_id	DTXCID6011865	DTXCID6011865_units	pred_class	ACT	AUC	pval	DTXCID1011862	DTXCID1011862_units	DTXCID6017708	DTXCID6017708_units	DTXCID0031267	DTXCID0031267_units	DTXCID9012646	DTXCID9012646_units	DTXCID6017706	DTXCID6017706_units	DTXCID1011864	DTXCID1011864_units	DTXCID1017707	DTXCID1017707_units	DTXCID3027328	DTXCID3027328_units	DTXCID80268	DTXCID80268_units	DTXCID201318	DTXCID201318_units
role	target						analog		analog		analog		analog		analog		analog		analog		analog		analog		analog
preferred name	Perfluorooctanoic acid						Perfluorohexanoic acid		Ammonium perfluorooctanoate		Sodium perfluorohexanoate		N-Ethylperfluorooctanesulfonamide		Potassium perfluorooctanesulfonate		Perfluorooctanesulfonic acid		Potassium perfluorobutanesulfonate		Potassium 5-carbamoyl-3-[5'-fluoro-2'-(2,2,3,3,3-pentafluoropropoxy)-3-biphenylyl]-1,2,4-triazol-1-ide hydrate (1:1:1)		Chlorendic acid		1,1,2,2-Tetrachloroethane
dsstox_sid	DTXSID8031865						DTXSID3031862		DTXSID8037708		DTXSID3052856		DTXSID1032646		DTXSID8037706		DTXSID3031864		DTXSID3037707		DTXSID5047328		DTXSID2020268		DTXSID7021318
dsstox_cid	DTXCID6011865						DTXCID1011862		DTXCID6017708		DTXCID0031267		DTXCID9012646		DTXCID6017706		DTXCID1011864		DTXCID1017707		DTXCID3027328		DTXCID80268		DTXCID201318
similarity	1.00001						0.944444		0.9		0.894737		0.625		0.625		0.625		0.608696		0.4		0.37037		0.368421
Mass g/mol	414.07						314.054		431.101		336.036		527.2		538.22		500.13		338.18		486.416		388.83		167.84
Melting °C	54.2153						11.7561		129.811		43.841		95.9994		399.824		185.167		187.978		176.263		208.974		-43.783
Boiling °C	188.994						168.392		188.994		168.392		196.012		218.522		218.522		211.006		337.281		316.527		146.511
log Kow	3.10642						2.85045		3.89004		0.701582		6.79567		-1.07883		5.60926		0.259989		1.72449		3.15184		2.50469
Vap. press. mmHg	0.11083						0.903417		0.11083		0.903417		5.02406e-06		2.47722e-06		2.47722e-06		1.13625e-08		1.00753e-09		2.59939e-07		4.66657
Water sol. mol/L	0.0332134						9.10797e-05		0.0332134		9.10797e-05		8.07215e-07		0.000817049		0.000817049		0.00724937		1.43077e-07		0.00897027		0.0175547
Henry's Law atm-m3/mole	1.91692e-10						2.35462e-10		1.91692e-10		2.35462e-10		1.59552e-10		1.80335e-11		1.80335e-11		2.94884e-10		5.011e-09		7.4406e-11		0.000368816
Hydrogen Bond Donors
Hydrogen Bond Acceptors
chem_id	DTXCID6011865	DTXCID6011865_units	pred_class	ACT	AUC	pval	DTXCID1011862	DTXCID1011862_units	DTXCID6017708	DTXCID6017708_units	DTXCID0031267	DTXCID0031267_units	DTXCID9012646	DTXCID9012646_units	DTXCID6017706	DTXCID6017706_units	DTXCID1011864	DTXCID1011864_units	DTXCID1017707	DTXCID1017707_units	DTXCID3027328	DTXCID3027328_units	DTXCID80268	DTXCID80268_units	DTXCID201318	DTXCID201318_units
CHR:[other]	pos_effect		Pos	1	0	1	no_data		no_data		no_data		no_data		0.25	mg/kg/day	no_data		no_data		no_data		no_data		no_data
CHR:adrenal gland	no_effect		Neg	0.398	0	0.745	no_data		14.2	mg/kg/day	no_data		no_data		no_effect		no_data		no_data		no_data		no_effect		no_effect
CHR:alkaline phosphatase (alp/alk)	pos_effect		Pos	1	0	1	no_data		1.3	mg/kg/day	no_data		no_data		no_data		no_data		no_data		no_data		no_data		no_data
CHR:appearance and color	no_effect		Neg	0	0	1	no_data		no_effect		no_data		no_data		no_effect		no_data		no_data		no_data		no_data		no_data
CHR:aspartate aminotransferase (ast/sgot)	pos_effect		Pos	1	0	1	no_data		1.3	mg/kg/day	no_data		no_data		no_data		no_data		no_data		no_data		no_data		no_data
CHR:body weight	pos_effect		Pos	1	0	1	no_data		14.2	mg/kg/day	no_data		no_data		1	mg/kg/day	no_data		no_data		no_data		39	mg/kg/day	43	mg/kg/day
CHR:bone	no_effect		Neg	0	0	1	no_data		no_data		no_data		no_data		no_data		no_data		no_data		no_data		no_effect		no_effect
CHR:bone marrow	no_effect		Neg	0	0	1	no_data		no_effect		no_data		no_data		no_effect		no_data		no_data		no_data		no_data		no_data
CHR:brain	no_effect		Neg	0	0	1	no_data		no_effect		no_data		no_data		no_effect		no_data		no_data		no_data		no_effect		no_effect
CHR:clinical signs	pos_effect		Pos	0.56	0	0.87	no_data		16.1	mg/kg/day	no_data		no_data		no_effect		no_data		no_data		no_data		no_effect		43	mg/kg/day
CHR:clitoral gland	no_effect		Neg	0	0	1	no_data		no_data		no_data		no_data		no_data		no_data		no_data		no_data		no_effect		no_effect
CHR:creatine phosphokinase	pos_effect		Pos	1	0	1	no_data		1.3	mg/kg/day	no_data		no_data		no_data		no_data		no_data		no_data		no_data		no_data
CHR:ear	no_effect		Neg	0	0	1	no_data		no_effect		no_data		no_data		no_effect		no_data		no_data		no_data		no_data		no_data
CHR:epididymis	no_effect		Neg	0	0	1	no_data		no_effect		no_data		no_data		no_effect		no_data		no_data		no_data		no_effect		no_effect
CHR:erythrocyte (rbc) count differential	pos_effect		Pos	1	0	1	no_data		14.2	mg/kg/day	no_data		no_data		no_data		no_data		no_data		no_data		no_data		no_data
CHR:esophagus	no_effect		Neg	0	0	1	no_data		no_effect		no_data		no_data		no_effect		no_data		no_data		no_data		no_effect		no_effect
CHR:estradiol	pos_effect		Pos	1	0	1	no_data		15	mg/kg/day	no_data		no_data		no_data		no_data		no_data		no_data		no_data		no_data
CHR:eye	no_effect		Neg	0	0	1	no_data		no_effect		no_data		no_data		no_effect		no_data		no_data		no_data		no_effect		no_effect
CHR:follicle stimulating hormone (fsh)	pos_effect		Pos	1	0	1	no_data		15	mg/kg/day	no_data		no_data		no_data		no_data		no_data		no_data		no_data		no_data
CHR:food consumption	no_effect		Neg	0	0	1	no_data		no_effect		no_data		no_data		no_effect		no_data		no_data		no_data		no_data		no_data
CHR:full gross necropsy	no_effect		Neg	0	0	1	no_data		no_effect		no_data		no_data		no_effect		no_data		no_data		no_data		no_effect		no_effect
CHR:gallbladder	no_effect		Neg	0	0	1	no_data		no_data		no_data		no_data		no_data		no_data		no_data		no_data		no_effect		no_effect
CHR:glucose	no_effect		Neg	0	0	1	no_data		no_effect		no_data		no_data		no_effect		no_data		no_data		no_data		no_data		no_data
CHR:harderian gland	no_effect		Neg	0	0	1	no_data		no_data		no_data		no_data		no_data		no_data		no_data		no_data		no_effect		no_effect
CHR:heart	no_effect		Neg	0.398	0	0.785	no_data		14.2	mg/kg/day	no_data		no_data		no_effect		no_data		no_data		no_data		no_effect		no_effect
CHR:hematocrit (hct)	pos_effect		Pos	1	0	1	no_data		14.2	mg/kg/day	no_data		no_data		no_data		no_data		no_data		no_data		no_data		no_data
CHR:hemoglobin (hgb)	pos_effect		Pos	1	0	1	no_data		14.2	mg/kg/day	no_data		no_data		no_data		no_data		no_data		no_data		no_data		no_data
CHR:intestine large	no_effect		Neg	0	0	1	no_data		no_effect		no_data		no_data		no_effect		no_data		no_data		no_data		no_effect		no_effect
CHR:intestine small	no_effect		Neg	0	0	1	no_data		no_effect		no_data		no_data		no_effect		no_data		no_data		no_data		no_effect		no_effect
CHR:kidney	pos_effect		Pos	0.561	0	0.805	no_data		14.2	mg/kg/day	no_data		no_data		no_effect		no_data		no_data		no_data		27	mg/kg/day	no_effect
CHR:larynx	no_effect		Neg	0	0	1	no_data		no_effect		no_data		no_data		no_effect		no_data		no_data		no_data		no_effect		no_effect
CHR:liver	pos_effect		Pos	1	0	1	no_data		14.2	mg/kg/day	no_data		no_data		0.1	mg/kg/day	no_data		no_data		no_data		27	mg/kg/day	108	mg/kg/day
CHR:lung	pos_effect		Pos	0.561	0	0.82	no_data		14.2	mg/kg/day	no_data		no_data		no_effect		no_data		no_data		no_data		56	mg/kg/day	no_effect
CHR:luteinizing hormone (lh)	pos_effect		Pos	1	0	1	no_data		15	mg/kg/day	no_data		no_data		no_data		no_data		no_data		no_data		no_data		no_data
CHR:lymph node	no_effect		Neg	0	0	1	no_data		no_effect		no_data		no_data		no_effect		no_data		no_data		no_data		no_data		no_data
CHR:lymphocyte	pos_effect		Pos	1	0	1	no_data		1.3	mg/kg/day	no_data		no_data		no_data		no_data		no_data		no_data		no_data		no_data
CHR:mammary gland	no_effect		Neg	0.398	0	0.76	no_data		16.1	mg/kg/day	no_data		no_data		no_effect		no_data		no_data		no_data		no_effect		no_effect
CHR:mortality	no_effect		Neg	0.163	0	0.76	no_data		no_effect		no_data		no_data		no_effect		no_data		no_data		no_data		no_effect		43	mg/kg/day
CHR:nerve	no_effect		Neg	0	0	1	no_data		no_effect		no_data		no_data		no_effect		no_data		no_data		no_data		no_effect		no_effect
CHR:neutrophils	pos_effect		Pos	1	0	1	no_data		1.3	mg/kg/day	no_data		no_data		no_data		no_data		no_data		no_data		no_data		no_data
CHR:nose	no_effect		Neg	0	0	1	no_data		no_effect		no_data		no_data		no_effect		no_data		no_data		no_data		no_effect		no_effect
CHR:occult blood	no_effect		Neg	0	0	1	no_data		no_effect		no_data		no_data		no_effect		no_data		no_data		no_data		no_data		no_data
CHR:ovary	no_effect		Neg	0.398	0	0.755	no_data		1.6	mg/kg/day	no_data		no_data		no_effect		no_data		no_data		no_data		no_effect		no_effect
CHR:pancreas	pos_effect		Pos	0.561	0	0.845	no_data		15	mg/kg/day	no_data		no_data		no_effect		no_data		no_data		no_data		27	mg/kg/day	no_effect
CHR:parathyroid gland	no_effect		Neg	0	0	1	no_data		no_effect		no_data		no_data		no_effect		no_data		no_data		no_data		no_effect		no_effect
CHR:peroxisomal beta-oxidation analysis	pos_effect		Pos	1	0	1	no_data		15	mg/kg/day	no_data		no_data		no_data		no_data		no_data		no_data		no_data		no_data
CHR:ph	no_effect		Neg	0	0	1	no_data		no_effect		no_data		no_data		no_effect		no_data		no_data		no_data		no_data		no_data
CHR:pharynx	no_effect		Neg	0	0	1	no_data		no_effect		no_data		no_data		no_effect		no_data		no_data		no_data		no_data		no_data
CHR:pituitary gland	no_effect		Neg	0.398	0	0.74	no_data		14.2	mg/kg/day	no_data		no_data		no_effect		no_data		no_data		no_data		no_effect		no_effect
CHR:preputial gland	pos_effect		Pos	0.501	0	0.5	no_data		no_data		no_data		no_data		no_data		no_data		no_data		no_data		27	mg/kg/day	no_effect
CHR:prostate	no_effect		Neg	0	0	1	no_data		no_effect		no_data		no_data		no_effect		no_data		no_data		no_data		no_effect		no_effect
CHR:protein	no_effect		Neg	0	0	1	no_data		no_effect		no_data		no_data		no_effect		no_data		no_data		no_data		no_data		no_data
CHR:salivary glands	no_effect		Neg	0.398	0	0.745	no_data		1.3	mg/kg/day	no_data		no_data		no_effect		no_data		no_data		no_data		no_effect		no_effect
CHR:seminal vesicle	no_effect		Neg	0	0	1	no_data		no_effect		no_data		no_data		no_effect		no_data		no_data		no_data		no_effect		no_effect
CHR:skeletal muscle	no_effect		Neg	0	0	1	no_data		no_data		no_data		no_data		no_data		no_data		no_data		no_data		no_effect		no_effect
CHR:skin	no_effect		Neg	0	0	1	no_data		no_effect		no_data		no_data		no_effect		no_data		no_data		no_data		no_effect		no_effect
CHR:specific gravity/osmolality	no_effect		Neg	0	0	1	no_data		no_effect		no_data		no_data		no_effect		no_data		no_data		no_data		no_data		no_data
CHR:spinal cord	no_effect		Neg	0	0	1	no_data		no_effect		no_data		no_data		no_effect		no_data		no_data		no_data		no_data		no_data
CHR:spleen	no_effect		Neg	0.398	0	0.74	no_data		1.6	mg/kg/day	no_data		no_data		no_effect		no_data		no_data		no_data		no_effect		no_effect
CHR:stomach	no_effect		Neg	0	0	1	no_data		no_effect		no_data		no_data		no_effect		no_data		no_data		no_data		no_effect		no_effect
CHR:testes	no_effect		Neg	0.398	0	0.765	no_data		14.2	mg/kg/day	no_data		no_data		no_effect		no_data		no_data		no_data		no_effect		no_effect
CHR:thymus	no_effect		Neg	0	0	1	no_data		no_data		no_data		no_data		no_data		no_data		no_data		no_data		no_effect		no_effect
CHR:thyroid gland	no_effect		Neg	0	0	1	no_data		no_effect		no_data		no_data		no_effect		no_data		no_data		no_data		no_effect		no_effect
CHR:tongue	no_effect		Neg	0	0	1	no_data		no_data		no_data		no_data		no_data		no_data		no_data		no_data		no_effect		no_effect
CHR:trachea	no_effect		Neg	0	0	1	no_data		no_effect		no_data		no_data		no_effect		no_data		no_data		no_data		no_effect		no_effect
CHR:urinary bladder	no_effect		Neg	0	0	1	no_data		no_effect		no_data		no_data		no_effect		no_data		no_data		no_data		no_effect		no_effect
CHR:uterus	no_effect		Neg	0.164	0	0.705	no_data		no_effect		no_data		no_data		no_effect		no_data		no_data		no_data		66	mg/kg/day	no_effect
CHR:vagina	no_effect		Neg	0	0	1	no_data		no_data		no_data		no_data		no_data		no_data		no_data		no_data		no_effect		no_effect
CHR:volume	no_effect		Neg	0	0	1	no_data		no_effect		no_data		no_data		no_effect		no_data		no_data		no_data		no_data		no_data
DEV:aborted	no_effect		Neg	0.205	0	0.76	no_data		no_effect		no_effect		no_effect		no_data		2.5	mg/kg/day	no_data		no_data		no_data		no_data
DEV:all gross anomalies	no_effect		Neg	0	0	1	no_data		no_effect		no_effect		no_effect		no_data		no_effect		no_data		no_data		no_data		no_data
DEV:birth index	no_effect		Neg	0	0	1	no_data		no_effect		no_effect		no_effect		no_data		no_effect		no_data		no_data		no_data		no_data
DEV:body weight	pos_effect		Pos	1	0	1	no_data		50	mg/kg/day	500	mg/kg/day	3	mg/kg/day	no_data		1	mg/kg/day	no_data		no_data		no_data		no_data
DEV:bone	pos_effect		Pos	0.501	0	0.83	no_data		50	mg/kg/day	no_effect		13.3	mg/kg/day	no_data		no_effect		no_data		no_data		no_data		no_data
DEV:clinical signs	no_effect		Neg	0.205	0	0.72	no_data		no_effect		no_effect		13.3	mg/kg/day	no_data		no_effect		no_data		no_data		no_data		no_data
DEV:corpora lutea	no_effect		Neg	0	0	1	no_data		no_effect		no_effect		no_effect		no_data		no_effect		no_data		no_data		no_data		no_data
DEV:dead fetuses	no_effect		Neg	0.205	0	0.795	no_data		no_effect		no_effect		0.3	mg/kg/day	no_data		no_effect		no_data		no_data		no_data		no_data
DEV:dystocia	no_effect		Neg	0	0	1	no_data		no_effect		no_effect		no_effect		no_data		no_effect		no_data		no_data		no_data		no_data
DEV:food consumption	no_effect		Neg	0.499	0	0.85	no_data		no_effect		500	mg/kg/day	3	mg/kg/day	no_data		no_effect		no_data		no_data		no_data		no_data
DEV:full gross necropsy	no_effect		Neg	0	0	1	no_data		no_effect		no_effect		no_effect		no_data		no_effect		no_data		no_data		no_data		no_data
DEV:gestation index	no_effect		Neg	0	0	1	no_data		no_effect		no_effect		no_effect		no_data		no_effect		no_data		no_data		no_data		no_data
DEV:implantations	no_effect		Neg	0	0	1	no_data		no_effect		no_effect		no_effect		no_data		no_effect		no_data		no_data		no_data		no_data
DEV:lactation index	pos_effect		Pos	1	0	1	no_data		no_data		no_data		0.3	mg/kg/day	no_data		no_data		no_data		no_data		no_data		no_data
DEV:litter size	no_effect		Neg	0	0	1	no_data		no_effect		no_effect		no_effect		no_data		no_effect		no_data		no_data		no_data		no_data
DEV:litter viability other	no_effect		Neg	0	0	1	no_data		no_effect		no_effect		no_effect		no_data		no_effect		no_data		no_data		no_data		no_data
DEV:live fetuses	no_effect		Neg	0	0	1	no_data		no_effect		no_effect		no_effect		no_data		no_effect		no_data		no_data		no_data		no_data
DEV:mortality	no_effect		Neg	0	0	1	no_data		no_effect		no_effect		no_effect		no_data		no_effect		no_data		no_data		no_data		no_data
DEV:mouth / jaw	pos_effect		Pos	1	0	1	no_data		no_data		no_data		13.3	mg/kg/day	no_data		no_data		no_data		no_data		no_data		no_data
DEV:offspring survival early other	no_effect		Neg	0	0	1	no_data		no_effect		no_effect		no_effect		no_data		no_effect		no_data		no_data		no_data		no_data
DEV:other	no_effect		Neg	0	0	1	no_data		no_effect		no_effect		no_effect		no_data		no_effect		no_data		no_data		no_data		no_data
DEV:postimplantation loss	no_effect		Neg	0	0	1	no_data		no_effect		no_effect		no_effect		no_data		no_effect		no_data		no_data		no_data		no_data
DEV:pregnancy	no_effect		Neg	0	0	1	no_data		no_effect		no_effect		no_effect		no_data		no_effect		no_data		no_data		no_data		no_data
DEV:preimplantation loss	no_effect		Neg	0	0	1	no_data		no_effect		no_effect		no_effect		no_data		no_effect		no_data		no_data		no_data		no_data
DEV:premature delivery	no_effect		Neg	0	0	1	no_data		no_effect		no_effect		no_effect		no_data		no_effect		no_data		no_data		no_data		no_data
DEV:preputial separation	no_effect		Neg	0	0	1	no_data		no_data		no_data		no_effect		no_data		no_data		no_data		no_data		no_data		no_data
DEV:reproductive performance other	no_effect		Neg	0	0	1	no_data		no_effect		no_effect		no_effect		no_data		no_effect		no_data		no_data		no_data		no_data
DEV:resorptions	no_effect		Neg	0	0	1	no_data		no_effect		no_effect		no_effect		no_data		no_effect		no_data		no_data		no_data		no_data
DEV:sex ratio	no_effect		Neg	0	0	1	no_data		no_effect		no_effect		no_effect		no_data		no_effect		no_data		no_data		no_data		no_data
DEV:sperm measure	no_effect		Neg	0	0	1	no_data		no_data		no_data		no_effect		no_data		no_data		no_data		no_data		no_data		no_data
DEV:spinal cord	no_effect		Neg	0	0	1	no_data		no_effect		no_effect		no_effect		no_data		no_effect		no_data		no_data		no_data		no_data
DEV:trunk	no_effect		Neg	0	0	1	no_data		no_effect		no_effect		no_effect		no_data		no_effect		no_data		no_data		no_data		no_data
DEV:uterus	no_effect		Neg	0	0	1	no_data		no_effect		no_effect		no_effect		no_data		no_effect		no_data		no_data		no_data		no_data
DEV:vaginal opening	no_effect		Neg	0	0	1	no_data		no_data		no_data		no_effect		no_data		no_data		no_data		no_data		no_data		no_data
DEV:viability index	pos_effect		Pos	1	0	1	no_data		no_data		no_data		0.3	mg/kg/day	no_data		no_data		no_data		no_data		no_data		no_data
MGR:[other]	no_effect		Neg	0	0	1	no_data		no_data		no_effect		no_effect		no_data		no_data		no_data		no_data		no_data		no_data
MGR:aborted	no_effect		Neg	0	0	1	no_data		no_data		no_effect		no_effect		no_data		no_data		no_data		no_data		no_data		no_data
MGR:adrenal gland	no_effect		Neg	0.411	0	0.475	no_data		no_data		no_effect		1.65	mg/kg/day	no_data		no_data		no_data		no_data		no_data		no_data
MGR:all gross anomalies	no_effect		Neg	0	0	1	no_data		no_data		no_effect		no_effect		no_data		no_data		no_data		no_data		no_data		no_data
MGR:birth index	no_effect		Neg	0	0	1	no_data		no_data		no_effect		no_effect		no_data		no_data		no_data		no_data		no_data		no_data
MGR:body weight	pos_effect		Pos	1	0	1	no_data		no_data		100	mg/kg/day	1.34	mg/kg/day	no_data		no_data		no_data		no_data		no_data		no_data
MGR:brain	no_effect		Neg	0.411	0	0.505	no_data		no_data		no_effect		1.65	mg/kg/day	no_data		no_data		no_data		no_data		no_data		no_data
MGR:cervix	no_effect		Neg	0	0	1	no_data		no_data		no_effect		no_effect		no_data		no_data		no_data		no_data		no_data		no_data
MGR:clinical signs	pos_effect		Pos	0.589	0	0.55	no_data		no_data		500	mg/kg/day	no_effect		no_data		no_data		no_data		no_data		no_data		no_data
MGR:coagulating gland	no_effect		Neg	0	0	1	no_data		no_data		no_effect		no_effect		no_data		no_data		no_data		no_data		no_data		no_data
MGR:corpora lutea	no_effect		Neg	0	0	1	no_data		no_data		no_effect		no_effect		no_data		no_data		no_data		no_data		no_data		no_data
MGR:dead fetuses	no_effect		Neg	0	0	1	no_data		no_data		no_effect		no_effect		no_data		no_data		no_data		no_data		no_data		no_data
MGR:dystocia	no_effect		Neg	0	0	1	no_data		no_data		no_effect		no_effect		no_data		no_data		no_data		no_data		no_data		no_data
MGR:epididymis	no_effect		Neg	0	0	1	no_data		no_data		no_effect		no_effect		no_data		no_data		no_data		no_data		no_data		no_data
MGR:estrous cycle	no_effect		Neg	0	0	1	no_data		no_data		no_effect		no_effect		no_data		no_data		no_data		no_data		no_data		no_data
MGR:fertility	no_effect		Neg	0	0	1	no_data		no_data		no_effect		no_effect		no_data		no_data		no_data		no_data		no_data		no_data
MGR:food consumption	no_effect		Neg	0	0	1	no_data		no_data		no_effect		no_effect		no_data		no_data		no_data		no_data		no_data		no_data
MGR:gestation index	no_effect		Neg	0	0	1	no_data		no_data		no_effect		no_effect		no_data		no_data		no_data		no_data		no_data		no_data
MGR:gestational length	no_effect		Neg	0	0	1	no_data		no_data		no_effect		no_effect		no_data		no_data		no_data		no_data		no_data		no_data
MGR:implantations	no_effect		Neg	0	0	1	no_data		no_data		no_effect		no_effect		no_data		no_data		no_data		no_data		no_data		no_data
MGR:kidney	no_effect		Neg	0.411	0	0.535	no_data		no_data		no_effect		1.65	mg/kg/day	no_data		no_data		no_data		no_data		no_data		no_data
MGR:lactation index	no_effect		Neg	0	0	1	no_data		no_data		no_effect		no_effect		no_data		no_data		no_data		no_data		no_data		no_data
MGR:litter size	no_effect		Neg	0	0	1	no_data		no_data		no_effect		no_effect		no_data		no_data		no_data		no_data		no_data		no_data
MGR:litter viability other	no_effect		Neg	0	0	1	no_data		no_data		no_effect		no_effect		no_data		no_data		no_data		no_data		no_data		no_data
MGR:live fetuses	no_effect		Neg	0	0	1	no_data		no_data		no_effect		no_effect		no_data		no_data		no_data		no_data		no_data		no_data
MGR:liver	no_effect		Neg	0.411	0	0.54	no_data		no_data		no_effect		1.34	mg/kg/day	no_data		no_data		no_data		no_data		no_data		no_data
MGR:mating	no_effect		Neg	0	0	1	no_data		no_data		no_effect		no_effect		no_data		no_data		no_data		no_data		no_data		no_data
MGR:mortality	no_effect		Neg	0	0	1	no_data		no_data		no_effect		no_effect		no_data		no_data		no_data		no_data		no_data		no_data
MGR:nipple development	no_effect		Neg	0	0	1	no_data		no_data		no_effect		no_effect		no_data		no_data		no_data		no_data		no_data		no_data
MGR:offspring survival early other	no_effect		Neg	0	0	1	no_data		no_data		no_effect		no_effect		no_data		no_data		no_data		no_data		no_data		no_data
MGR:ovary	no_effect		Neg	0	0	1	no_data		no_data		no_effect		no_effect		no_data		no_data		no_data		no_data		no_data		no_data
MGR:oviduct	no_effect		Neg	0	0	1	no_data		no_data		no_effect		no_effect		no_data		no_data		no_data		no_data		no_data		no_data
MGR:pituitary gland	no_effect		Neg	0.411	0	0.535	no_data		no_data		no_effect		1.65	mg/kg/day	no_data		no_data		no_data		no_data		no_data		no_data
MGR:postimplantation loss	no_effect		Neg	0	0	1	no_data		no_data		no_effect		no_effect		no_data		no_data		no_data		no_data		no_data		no_data
MGR:precoital interval	no_effect		Neg	0	0	1	no_data		no_data		no_effect		no_effect		no_data		no_data		no_data		no_data		no_data		no_data
MGR:pregnancy	no_effect		Neg	0	0	1	no_data		no_data		no_effect		no_effect		no_data		no_data		no_data		no_data		no_data		no_data
MGR:pregnancy index	no_effect		Neg	0	0	1	no_data		no_data		no_effect		no_effect		no_data		no_data		no_data		no_data		no_data		no_data
MGR:preimplantation loss	no_effect		Neg	0	0	1	no_data		no_data		no_effect		no_effect		no_data		no_data		no_data		no_data		no_data		no_data
MGR:premature delivery	no_effect		Neg	0	0	1	no_data		no_data		no_effect		no_effect		no_data		no_data		no_data		no_data		no_data		no_data
MGR:preputial separation	no_effect		Neg	0.411	0	0.435	no_data		no_data		no_effect		1.65	mg/kg/day	no_data		no_data		no_data		no_data		no_data		no_data
MGR:prostate	no_effect		Neg	0	0	1	no_data		no_data		no_effect		no_effect		no_data		no_data		no_data		no_data		no_data		no_data
MGR:reproductive performance other	no_effect		Neg	0	0	1	no_data		no_data		no_effect		no_effect		no_data		no_data		no_data		no_data		no_data		no_data
MGR:resorptions	no_effect		Neg	0	0	1	no_data		no_data		no_effect		no_effect		no_data		no_data		no_data		no_data		no_data		no_data
MGR:seminal vesicle	no_effect		Neg	0	0	1	no_data		no_data		no_effect		no_effect		no_data		no_data		no_data		no_data		no_data		no_data
MGR:sex ratio	no_effect		Neg	0	0	1	no_data		no_data		no_effect		no_effect		no_data		no_data		no_data		no_data		no_data		no_data
MGR:sperm measure	no_effect		Neg	0	0	1	no_data		no_data		no_effect		no_effect		no_data		no_data		no_data		no_data		no_data		no_data
MGR:spleen	no_effect		Neg	0	0	1	no_data		no_data		no_effect		no_effect		no_data		no_data		no_data		no_data		no_data		no_data
MGR:testes	no_effect		Neg	0.411	0	0.515	no_data		no_data		no_effect		1.65	mg/kg/day	no_data		no_data		no_data		no_data		no_data		no_data
MGR:thymus	no_effect		Neg	0	0	1	no_data		no_data		no_effect		no_effect		no_data		no_data		no_data		no_data		no_data		no_data
MGR:uterus	no_effect		Neg	0	0	1	no_data		no_data		no_effect		no_effect		no_data		no_data		no_data		no_data		no_data		no_data
MGR:vagina	no_effect		Neg	0	0	1	no_data		no_data		no_effect		no_effect		no_data		no_data		no_data		no_data		no_data		no_data
MGR:vaginal opening	no_effect		Neg	0.411	0	0.5	no_data		no_data		no_effect		1.77	mg/kg/day	no_data		no_data		no_data		no_data		no_data		no_data
MGR:viability index	no_effect		Neg	0.411	0	0.535	no_data		no_data		no_effect		1.34	mg/kg/day	no_data		no_data		no_data		no_data		no_data		no_data
SAC:adrenal gland	no_effect		Neg	0	0	1	no_data		no_data		no_data		no_data		no_data		no_data		no_data		no_effect		no_data		no_data
SAC:appearance and color	no_effect		Neg	0	0	1	no_data		no_data		no_data		no_data		no_data		no_data		no_data		no_effect		no_data		no_data
SAC:body weight	no_effect		Neg	0	0	1	no_data		no_data		no_data		no_data		no_data		no_data		no_data		no_effect		no_data		no_data
SAC:bone marrow	no_effect		Neg	0	0	1	no_data		no_data		no_data		no_data		no_data		no_data		no_data		no_effect		no_data		no_data
SAC:brain	no_effect		Neg	0	0	1	no_data		no_data		no_data		no_data		no_data		no_data		no_data		no_effect		no_data		no_data
SAC:cholesterol	pos_effect		Pos	1	0	1	no_data		no_data		no_data		no_data		no_data		no_data		no_data		450	mg/kg/day	no_data		no_data
SAC:clinical signs	pos_effect		Pos	1	0	1	no_data		no_data		no_data		no_data		no_data		no_data		no_data		100	mg/kg/day	no_data		no_data
SAC:ear	no_effect		Neg	0	0	1	no_data		no_data		no_data		no_data		no_data		no_data		no_data		no_effect		no_data		no_data
SAC:epididymis	no_effect		Neg	0	0	1	no_data		no_data		no_data		no_data		no_data		no_data		no_data		no_effect		no_data		no_data
SAC:erythrocyte (rbc) count differential	pos_effect		Pos	1	0	1	no_data		no_data		no_data		no_data		no_data		no_data		no_data		450	mg/kg/day	no_data		no_data
SAC:esophagus	no_effect		Neg	0	0	1	no_data		no_data		no_data		no_data		no_data		no_data		no_data		no_effect		no_data		no_data
SAC:eye	no_effect		Neg	0	0	1	no_data		no_data		no_data		no_data		no_data		no_data		no_data		no_effect		no_data		no_data
SAC:food consumption	no_effect		Neg	0	0	1	no_data		no_data		no_data		no_data		no_data		no_data		no_data		no_effect		no_data		no_data
SAC:full gross necropsy	no_effect		Neg	0	0	1	no_data		no_data		no_data		no_data		no_data		no_data		no_data		no_effect		no_data		no_data
SAC:gallbladder	no_effect		Neg	0	0	1	no_data		no_data		no_data		no_data		no_data		no_data		no_data		no_effect		no_data		no_data
SAC:glucose	no_effect		Neg	0	0	1	no_data		no_data		no_data		no_data		no_data		no_data		no_data		no_effect		no_data		no_data
SAC:heart	no_effect		Neg	0	0	1	no_data		no_data		no_data		no_data		no_data		no_data		no_data		no_effect		no_data		no_data
SAC:hematocrit (hct)	pos_effect		Pos	1	0	1	no_data		no_data		no_data		no_data		no_data		no_data		no_data		450	mg/kg/day	no_data		no_data
SAC:hemoglobin (hgb)	pos_effect		Pos	1	0	1	no_data		no_data		no_data		no_data		no_data		no_data		no_data		450	mg/kg/day	no_data		no_data
SAC:intestine large	no_effect		Neg	0	0	1	no_data		no_data		no_data		no_data		no_data		no_data		no_data		no_effect		no_data		no_data
SAC:intestine small	no_effect		Neg	0	0	1	no_data		no_data		no_data		no_data		no_data		no_data		no_data		no_effect		no_data		no_data
SAC:kidney	no_effect		Neg	0	0	1	no_data		no_data		no_data		no_data		no_data		no_data		no_data		no_effect		no_data		no_data
SAC:larynx	no_effect		Neg	0	0	1	no_data		no_data		no_data		no_data		no_data		no_data		no_data		no_effect		no_data		no_data
SAC:liver	no_effect		Neg	0	0	1	no_data		no_data		no_data		no_data		no_data		no_data		no_data		no_effect		no_data		no_data
SAC:lung	no_effect		Neg	0	0	1	no_data		no_data		no_data		no_data		no_data		no_data		no_data		no_effect		no_data		no_data
SAC:lymph node	no_effect		Neg	0	0	1	no_data		no_data		no_data		no_data		no_data		no_data		no_data		no_effect		no_data		no_data
SAC:mammary gland	no_effect		Neg	0	0	1	no_data		no_data		no_data		no_data		no_data		no_data		no_data		no_effect		no_data		no_data
SAC:mortality	no_effect		Neg	0	0	1	no_data		no_data		no_data		no_data		no_data		no_data		no_data		no_effect		no_data		no_data
SAC:nerve	no_effect		Neg	0	0	1	no_data		no_data		no_data		no_data		no_data		no_data		no_data		no_effect		no_data		no_data
SAC:nose	no_effect		Neg	0	0	1	no_data		no_data		no_data		no_data		no_data		no_data		no_data		no_effect		no_data		no_data
SAC:occult blood	no_effect		Neg	0	0	1	no_data		no_data		no_data		no_data		no_data		no_data		no_data		no_effect		no_data		no_data
SAC:ovary	no_effect		Neg	0	0	1	no_data		no_data		no_data		no_data		no_data		no_data		no_data		no_effect		no_data		no_data
SAC:pancreas	no_effect		Neg	0	0	1	no_data		no_data		no_data		no_data		no_data		no_data		no_data		no_effect		no_data		no_data
SAC:parathyroid	no_effect		Neg	0	0	1	no_data		no_data		no_data		no_data		no_data		no_data		no_data		no_effect		no_data		no_data
SAC:parathyroid gland	no_effect		Neg	0	0	1	no_data		no_data		no_data		no_data		no_data		no_data		no_data		no_effect		no_data		no_data
SAC:ph	no_effect		Neg	0	0	1	no_data		no_data		no_data		no_data		no_data		no_data		no_data		no_effect		no_data		no_data
SAC:pharynx	no_effect		Neg	0	0	1	no_data		no_data		no_data		no_data		no_data		no_data		no_data		no_effect		no_data		no_data
SAC:pituitary gland	no_effect		Neg	0	0	1	no_data		no_data		no_data		no_data		no_data		no_data		no_data		no_effect		no_data		no_data
SAC:prostate	no_effect		Neg	0	0	1	no_data		no_data		no_data		no_data		no_data		no_data		no_data		no_effect		no_data		no_data
SAC:protein	no_effect		Neg	0	0	1	no_data		no_data		no_data		no_data		no_data		no_data		no_data		no_effect		no_data		no_data
SAC:salivary glands	no_effect		Neg	0	0	1	no_data		no_data		no_data		no_data		no_data		no_data		no_data		no_effect		no_data		no_data
SAC:seminal vesicle	no_effect		Neg	0	0	1	no_data		no_data		no_data		no_data		no_data		no_data		no_data		no_effect		no_data		no_data
SAC:skin	no_effect		Neg	0	0	1	no_data		no_data		no_data		no_data		no_data		no_data		no_data		no_effect		no_data		no_data
SAC:specific gravity/osmolality	no_effect		Neg	0	0	1	no_data		no_data		no_data		no_data		no_data		no_data		no_data		no_effect		no_data		no_data
SAC:spinal cord	no_effect		Neg	0	0	1	no_data		no_data		no_data		no_data		no_data		no_data		no_data		no_effect		no_data		no_data
SAC:spleen	no_effect		Neg	0	0	1	no_data		no_data		no_data		no_data		no_data		no_data		no_data		no_effect		no_data		no_data
SAC:stomach	no_effect		Neg	0	0	1	no_data		no_data		no_data		no_data		no_data		no_data		no_data		no_effect		no_data		no_data
SAC:testes	pos_effect		Pos	1	0	1	no_data		no_data		no_data		no_data		no_data		no_data		no_data		10	mg/kg/day	no_data		no_data
SAC:thymus	no_effect		Neg	0	0	1	no_data		no_data		no_data		no_data		no_data		no_data		no_data		no_effect		no_data		no_data
SAC:thyroid gland	no_effect		Neg	0	0	1	no_data		no_data		no_data		no_data		no_data		no_data		no_data		no_effect		no_data		no_data
SAC:trachea	no_effect		Neg	0	0	1	no_data		no_data		no_data		no_data		no_data		no_data		no_data		no_effect		no_data		no_data
SAC:urinary bladder	no_effect		Neg	0	0	1	no_data		no_data		no_data		no_data		no_data		no_data		no_data		no_effect		no_data		no_data
SAC:uterus	no_effect		Neg	0	0	1	no_data		no_data		no_data		no_data		no_data		no_data		no_data		no_effect		no_data		no_data
SAC:volume	no_effect		Neg	0	0	1	no_data		no_data		no_data		no_data		no_data		no_data		no_data		no_effect		no_data		no_data
SUB:5' nucleotidase	pos_effect		Pos	1	0	1	no_data		no_data		no_data		no_data		no_data		no_data		no_data		no_data		no_data		80	mg/kg/day
SUB:[other]	pos_effect		Pos	1	0	1	no_data		no_data		500	mg/kg/day	no_data		no_data		no_data		no_data		no_data		no_data		20	mg/kg/day
SUB:adrenal gland	no_effect		Neg	0	0	1	no_effect		no_effect		no_effect		no_effect		no_effect		no_data		no_effect		no_data		no_effect		no_effect
SUB:alanine aminotransferase (alt/sgpt)	pos_effect		Pos	0.874	0	0.83	200	mg/kg/day	no_data		no_data		7.5	mg/kg/day	1	mg/kg/day	no_data		no_data		no_data		no_effect		80	mg/kg/day
SUB:albumin	pos_effect		Pos	0.812	0	0.77	no_data		no_data		no_data		10.1	mg/kg/day	no_data		no_data		600	mg/kg/day	no_data		no_effect		40	mg/kg/day
SUB:alkaline phosphatase (alp/alk)	pos_effect		Pos	0.885	0	0.785	200	mg/kg/day	15	mg/kg/day	no_data		2.5	mg/kg/day	no_data		no_data		no_data		no_data		no_effect		170	mg/kg/day
SUB:appearance and color	no_effect		Neg	0	0	1	no_data		no_data		no_data		no_effect		no_data		no_data		no_data		no_data		no_data		no_data
SUB:aspartate aminotransferase (ast/sgot)	pos_effect		Pos	1	0	1	no_data		no_data		no_data		no_data		1	mg/kg/day	no_data		no_data		no_data		no_data		no_data
SUB:bile acids	no_effect		Neg	0.499	0	0.535	no_data		no_data		no_data		no_data		no_data		no_data		no_data		no_data		no_effect		160	mg/kg/day
SUB:bilirubin	pos_effect		Pos	1	0	1	no_data		no_data		no_data		7.5	mg/kg/day	no_data		no_data		no_data		no_data		no_data		no_data
SUB:body weight	pos_effect		Pos	0.769	0.166667	0.89	10	mg/kg/day	15	mg/kg/day	500	mg/kg/day	2.5	mg/kg/day	no_effect		no_data		no_effect		no_data		63	mg/kg/day	40	mg/kg/day
SUB:bone	no_effect		Neg	0.499	0	0.56	no_data		no_data		no_data		no_data		no_data		no_data		no_data		no_data		no_effect		170	mg/kg/day
SUB:bone marrow	no_effect		Neg	0.074	0	0.875	no_effect		no_effect		no_effect		no_effect		no_effect		no_data		no_effect		no_data		no_data		170	mg/kg/day
SUB:brain	no_effect		Neg	0.169	0	0.91	no_effect		50	mg/kg/day	no_effect		no_effect		no_effect		no_data		no_effect		no_data		no_effect		no_effect
SUB:calcium	pos_effect		Pos	1	0	1	50	mg/kg/day	no_data		no_data		2.52	mg/kg/day	no_data		no_data		no_data		no_data		no_data		no_data
SUB:chloride	pos_effect		Pos	1	0	1	no_data		no_data		no_data		no_data		no_data		no_data		600	mg/kg/day	no_data		no_data		no_data
SUB:cholesterol	pos_effect		Pos	0.874	0	0.815	50	mg/kg/day	no_data		no_data		2.5	mg/kg/day	1	mg/kg/day	no_data		no_data		no_data		no_effect		20	mg/kg/day
SUB:clinical signs	no_effect		Neg	0.3	0	0.97	no_effect		no_effect		no_effect		2.5	mg/kg/day	no_effect		no_data		600	mg/kg/day	no_data		no_effect		170	mg/kg/day
SUB:clitoral gland	no_effect		Neg	0.499	0	0.45	no_data		no_data		no_data		no_data		no_data		no_data		no_data		no_data		no_effect		170	mg/kg/day
SUB:creatine phosphokinase	no_effect		Neg	0.499	0	0.54	no_data		no_data		no_data		no_data		no_data		no_data		no_data		no_data		no_effect		80	mg/kg/day
SUB:creatinine	no_effect		Neg	0.499	0	0.455	no_data		no_data		no_data		no_data		no_data		no_data		no_data		no_data		no_effect		170	mg/kg/day
SUB:ear	no_effect		Neg	0	0	1	no_effect		no_effect		no_effect		no_effect		no_effect		no_data		no_effect		no_data		no_data		no_data
SUB:epididymis	no_effect		Neg	0.186	0	0.97	no_effect		no_effect		no_effect		10.1	mg/kg/day	no_effect		no_data		no_effect		no_data		no_effect		80	mg/kg/day
SUB:erythrocyte (rbc) count differential	pos_effect		Pos	0.903	0	0.83	200	mg/kg/day	no_data		500	mg/kg/day	7.5	mg/kg/day	no_data		no_data		600	mg/kg/day	no_data		no_effect		170	mg/kg/day
SUB:esophagus	no_effect		Neg	0	0	1	no_effect		no_effect		no_effect		no_effect		no_effect		no_data		no_effect		no_data		no_effect		no_effect
SUB:eye	no_effect		Neg	0	0	1	no_effect		no_effect		no_effect		no_effect		no_effect		no_data		no_effect		no_data		no_effect		no_effect
SUB:food consumption	pos_effect		Pos	0.697	0	0.97	10	mg/kg/day	5	mg/kg/day	no_effect		2.5	mg/kg/day	1	mg/kg/day	no_data		no_effect		no_data		250	mg/kg/day	no_data
SUB:full gross necropsy	no_effect		Neg	0	0	1	no_effect		no_effect		no_effect		no_effect		no_effect		no_data		no_effect		no_data		no_effect		no_effect
SUB:gallbladder	no_effect		Neg	0	0	1	no_data		no_data		no_data		no_effect		no_data		no_data		no_data		no_data		no_effect		no_effect
SUB:globulins	pos_effect		Pos	1	0	1	200	mg/kg/day	no_data		no_data		10.1	mg/kg/day	no_data		no_data		no_data		no_data		no_data		no_data
SUB:glucose	no_effect		Neg	0.314	0	0.71	no_data		no_data		no_data		no_effect		1	mg/kg/day	no_data		no_data		no_data		no_effect		no_effect
SUB:harderian gland	no_effect		Neg	0	0	1	no_data		no_data		no_data		no_data		no_data		no_data		no_data		no_data		no_effect		no_effect
SUB:heart	no_effect		Neg	0.117	0	0.875	no_effect		no_effect		no_effect		23.18	mg/kg/day	no_effect		no_data		no_effect		no_data		no_effect		no_effect
SUB:hematocrit (hct)	pos_effect		Pos	0.903	0	0.895	200	mg/kg/day	no_data		500	mg/kg/day	7.5	mg/kg/day	no_data		no_data		200	mg/kg/day	no_data		no_effect		40	mg/kg/day
SUB:hemoglobin (hgb)	pos_effect		Pos	0.903	0	0.775	200	mg/kg/day	no_data		100	mg/kg/day	7.5	mg/kg/day	no_data		no_data		200	mg/kg/day	no_data		no_effect		40	mg/kg/day
SUB:intestine large	no_effect		Neg	0.117	0	0.88	no_effect		no_effect		no_effect		23.18	mg/kg/day	no_effect		no_data		no_effect		no_data		no_effect		no_effect
SUB:intestine small	no_effect		Neg	0.117	0	0.875	no_effect		no_effect		no_effect		23.18	mg/kg/day	no_effect		no_data		no_effect		no_data		no_effect		no_effect
SUB:kidney	pos_effect		Pos	0.813	0	0.97	200	mg/kg/day	1.5	mg/kg/day	100	mg/kg/day	23.18	mg/kg/day	no_effect		no_data		600	mg/kg/day	no_data		no_effect		170	mg/kg/day
SUB:larynx	no_effect		Neg	0	0	1	no_effect		no_effect		no_effect		no_effect		no_effect		no_data		no_effect		no_data		no_effect		no_effect
SUB:leukocyte (wbc) count differential	no_effect		Neg	0	0	1	no_data		no_data		no_data		no_data		no_data		no_data		no_data		no_data		no_effect		no_effect
SUB:liver	pos_effect		Pos	0.886	0	0.87	200	mg/kg/day	5	mg/kg/day	100	mg/kg/day	2.5	mg/kg/day	0.25	mg/kg/day	no_data		no_effect		no_data		250	mg/kg/day	20	mg/kg/day
SUB:lung	no_effect		Neg	0.117	0	0.885	no_effect		no_effect		no_effect		23.18	mg/kg/day	no_effect		no_data		no_effect		no_data		no_effect		no_effect
SUB:lymph node	no_effect		Neg	0.136	0	0.88	no_effect		no_effect		no_effect		23.18	mg/kg/day	no_effect		no_data		no_effect		no_data		no_data		no_data
SUB:mammary gland	no_effect		Neg	0	0	1	no_effect		no_effect		no_effect		no_effect		no_effect		no_data		no_effect		no_data		no_effect		no_effect
SUB:mean corpuscular (cell) volume (mcv)	no_effect		Neg	0.499	0	0.48	no_data		no_data		no_data		no_data		no_data		no_data		no_data		no_data		no_effect		80	mg/kg/day
SUB:mean corpuscular hemoglobin (mch)	no_effect		Neg	0.499	0	0.47	no_data		no_data		no_data		no_data		no_data		no_data		no_data		no_data		no_effect		80	mg/kg/day
SUB:mean corpuscular hemoglobin concentration (mchc)	no_effect		Neg	0.499	0	0.525	no_data		no_data		no_data		no_data		no_data		no_data		no_data		no_data		no_effect		40	mg/kg/day
SUB:mortality	no_effect		Neg	0.117	0	0.875	no_effect		no_effect		no_effect		7.5	mg/kg/day	no_effect		no_data		no_effect		no_data		no_effect		no_effect
SUB:nerve	no_effect		Neg	0	0	1	no_effect		no_effect		no_effect		no_effect		no_effect		no_data		no_effect		no_data		no_effect		no_effect
SUB:neutrophils	pos_effect		Pos	1	0	1	no_data		no_data		20	mg/kg/day	no_data		1	mg/kg/day	no_data		no_data		no_data		no_data		no_data
SUB:nose	no_effect		Neg	0.282	0	0.945	no_effect		no_effect		100	mg/kg/day	no_effect		no_effect		no_data		200	mg/kg/day	no_data		no_effect		no_effect
SUB:occult blood	no_effect		Neg	0	0	1	no_data		no_data		no_data		no_effect		no_data		no_data		no_data		no_data		no_data		no_data
SUB:ovary	no_effect		Neg	0.069	0	0.87	no_effect		no_effect		no_effect		no_effect		no_effect		no_data		no_effect		no_data		no_effect		170	mg/kg/day
SUB:pancreas	no_effect		Neg	0	0	1	no_effect		no_effect		no_effect		no_effect		no_effect		no_data		no_effect		no_data		no_effect		no_effect
SUB:parathyroid	no_effect		Neg	0	0	1	no_data		no_data		no_data		no_effect		no_data		no_data		no_data		no_data		no_data		no_data
SUB:parathyroid gland	no_effect		Neg	0	0	1	no_effect		no_effect		no_effect		no_effect		no_effect		no_data		no_effect		no_data		no_effect		no_effect
SUB:peroxisomal beta-oxidation analysis	pos_effect		Pos	1	0	1	200	mg/kg/day	no_data		100	mg/kg/day	no_data		no_data		no_data		no_data		no_data		no_data		no_data
SUB:ph	no_effect		Neg	0	0	1	no_data		no_data		no_data		no_effect		no_data		no_data		no_data		no_data		no_data		no_data
SUB:pharynx	no_effect		Neg	0	0	1	no_effect		no_effect		no_effect		no_effect		no_effect		no_data		no_effect		no_data		no_data		no_data
SUB:phosphorus	pos_effect		Pos	1	0	1	no_data		no_data		no_data		10.1	mg/kg/day	no_data		no_data		no_data		no_data		no_data		no_data
SUB:pituitary gland	no_effect		Neg	0	0	1	no_effect		no_effect		no_effect		no_effect		no_effect		no_data		no_effect		no_data		no_effect		no_effect
SUB:platelet	pos_effect		Pos	0.773	0	0.675	no_data		no_data		500	mg/kg/day	no_data		no_data		no_data		no_data		no_data		no_effect		40	mg/kg/day
SUB:preputial gland	no_effect		Neg	0.499	0	0.485	no_data		no_data		no_data		no_data		no_data		no_data		no_data		no_data		no_effect		100	mg/kg/day
SUB:prostate	no_effect		Neg	0.069	0	0.885	no_effect		no_effect		no_effect		no_effect		no_effect		no_data		no_effect		no_data		no_effect		320	mg/kg/day
SUB:protein	pos_effect		Pos	0.873	0	0.79	200	mg/kg/day	no_data		no_data		10.1	mg/kg/day	no_data		no_data		600	mg/kg/day	no_data		no_effect		40	mg/kg/day
SUB:reticulocyte	pos_effect		Pos	0.856	0	0.77	200	mg/kg/day	no_data		500	mg/kg/day	no_data		no_data		no_data		no_data		no_data		no_effect		170	mg/kg/day
SUB:salivary glands	no_effect		Neg	0	0	1	no_effect		no_effect		no_effect		no_effect		no_effect		no_data		no_effect		no_data		no_effect		no_effect
SUB:seminal vesicle	no_effect		Neg	0.069	0	0.92	no_effect		no_effect		no_effect		no_effect		no_effect		no_data		no_effect		no_data		no_effect		320	mg/kg/day
SUB:skeletal muscle	no_effect		Neg	0	0	1	no_data		no_data		no_data		no_data		no_data		no_data		no_data		no_data		no_effect		no_effect
SUB:skin	no_effect		Neg	0	0	1	no_effect		no_effect		no_effect		no_effect		no_effect		no_data		no_effect		no_data		no_effect		no_effect
SUB:sorbitol dehydrogenase	no_effect		Neg	0.499	0	0.535	no_data		no_data		no_data		no_data		no_data		no_data		no_data		no_data		no_effect		80	mg/kg/day
SUB:specific gravity/osmolality	no_effect		Neg	0	0	1	no_data		no_data		no_data		no_effect		no_data		no_data		no_data		no_data		no_data		no_data
SUB:sperm measure	pos_effect		Pos	1	0	1	no_data		no_data		no_data		23.18	mg/kg/day	no_data		no_data		no_data		no_data		no_data		40	mg/kg/day
SUB:spinal cord	no_effect		Neg	0	0	1	no_effect		no_effect		no_effect		no_effect		no_effect		no_data		no_effect		no_data		no_data		no_data
SUB:spleen	no_effect		Neg	0.3	0	0.975	no_effect		no_effect		no_effect		23.18	mg/kg/day	no_effect		no_data		60	mg/kg/day	no_data		no_effect		80	mg/kg/day
SUB:stomach	no_effect		Neg	0.231	0	0.955	no_effect		no_effect		no_effect		7.5	mg/kg/day	no_effect		no_data		600	mg/kg/day	no_data		no_effect		no_effect
SUB:testes	no_effect		Neg	0.186	0	0.97	no_effect		no_effect		no_effect		7.5	mg/kg/day	no_effect		no_data		no_effect		no_data		no_effect		320	mg/kg/day
SUB:thymus	no_effect		Neg	0.186	0	0.97	no_effect		no_effect		no_effect		23.18	mg/kg/day	no_effect		no_data		no_effect		no_data		no_effect		1360	mg/kg/day
SUB:thyroid gland	no_effect		Neg	0.168	0	0.895	no_effect		no_effect		100	mg/kg/day	no_effect		no_effect		no_data		no_effect		no_data		no_effect		no_effect
SUB:tongue	no_effect		Neg	0	0	1	no_data		no_data		no_data		no_data		no_data		no_data		no_data		no_data		no_effect		no_effect
SUB:trachea	no_effect		Neg	0	0	1	no_effect		no_effect		no_effect		no_effect		no_effect		no_data		no_effect		no_data		no_effect		no_effect
SUB:triglycerides	no_effect		Neg	0	0	1	no_data		no_data		no_data		no_data		no_data		no_data		no_data		no_data		no_effect		no_effect
SUB:urea nitrogen	pos_effect		Pos	0.744	0	0.895	no_data		15	mg/kg/day	no_data		2.5	mg/kg/day	1	mg/kg/day	no_data		no_data		no_data		no_effect		no_effect
SUB:urinary bladder	no_effect		Neg	0	0	1	no_effect		no_effect		no_effect		no_effect		no_effect		no_data		no_effect		no_data		no_effect		no_effect
SUB:uterus	no_effect		Neg	0.069	0	0.865	no_effect		no_effect		no_effect		no_effect		no_effect		no_data		no_effect		no_data		no_effect		170	mg/kg/day
SUB:vagina	no_effect		Neg	0	0	1	no_data		no_data		no_data		no_data		no_data		no_data		no_data		no_data		no_effect		no_effect
SUB:volume	no_effect		Neg	0	0	1	no_data		no_data		no_data		no_effect		no_data		no_data		no_data		no_data		no_data		no_data

## Sheet: RA 63FTCA
chem_id	DTXCID30330943	DTXCID30330943_units	pred_class	ACT	AUC	pval	DTXCID1011862	DTXCID1011862_units	DTXCID6017708	DTXCID6017708_units	DTXCID0031267	DTXCID0031267_units	DTXCID9012646	DTXCID9012646_units	DTXCID6017706	DTXCID6017706_units	DTXCID1011864	DTXCID1011864_units	DTXCID1017707	DTXCID1017707_units	DTXCID3027328	DTXCID3027328_units	DTXCID80268	DTXCID80268_units	DTXCID0012344	DTXCID0012344_units
role	target						analog		analog		analog		analog		analog		analog		analog		analog		analog		analog
preferred name	4,4,5,5,6,6,7,7,8,8,9,9,9-Tridecafluorononanoic acid						Perfluorohexanoic acid		Ammonium perfluorooctanoate		Sodium perfluorohexanoate		N-Ethylperfluorooctanesulfonamide		Potassium perfluorooctanesulfonate		Perfluorooctanesulfonic acid		Potassium perfluorobutanesulfonate		Potassium 5-carbamoyl-3-[5'-fluoro-2'-(2,2,3,3,3-pentafluoropropoxy)-3-biphenylyl]-1,2,4-triazol-1-ide hydrate (1:1:1)		Chlorendic acid		Chlorethoxyfos
dsstox_sid	DTXSID70379917						DTXSID3031862		DTXSID8037708		DTXSID3052856		DTXSID1032646		DTXSID8037706		DTXSID3031864		DTXSID3037707		DTXSID5047328		DTXSID2020268		DTXSID2032344
dsstox_cid	DTXCID30330943						DTXCID1011862		DTXCID6017708		DTXCID0031267		DTXCID9012646		DTXCID6017706		DTXCID1011864		DTXCID1017707		DTXCID3027328		DTXCID80268		DTXCID0012344
similarity	1.00001						0.809524		0.782609		0.772727		0.615385		0.555556		0.555556		0.538462		0.363636		0.333333		0.32
Mass g/mol	392.116						314.054		431.101		336.036		527.2		538.22		500.13		338.18		486.416		388.83		335.98
Melting °C	40.1855						11.7561		129.811		43.841		95.9994		399.824		185.167		187.978		176.263		208.974		-1.16017
Boiling °C	185.062						168.392		188.994		168.392		196.012		218.522		218.522		211.006		337.281		316.527		288.359
log Kow	4.17973						2.85045		3.89004		0.701582		6.79567		-1.07883		5.60926		0.259989		1.72449		3.15184		4.58833
Vap. press. mmHg	0.106331						0.903417		0.11083		0.903417		5.02406e-06		2.47722e-06		2.47722e-06		1.13625e-08		1.00753e-09		2.59939e-07		0.000795602
Water sol. mol/L	0.00966184						9.10797e-05		0.0332134		9.10797e-05		8.07215e-07		0.000817049		0.000817049		0.00724937		1.43077e-07		0.00897027		9.50147e-07
Henry's Law atm-m3/mole	2.00158e-10						2.35462e-10		1.91692e-10		2.35462e-10		1.59552e-10		1.80335e-11		1.80335e-11		2.94884e-10		5.011e-09		7.4406e-11		8.32047e-06
Hydrogen Bond Donors
Hydrogen Bond Acceptors
chem_id	DTXCID30330943	DTXCID30330943_units	pred_class	ACT	AUC	pval	DTXCID1011862	DTXCID1011862_units	DTXCID6017708	DTXCID6017708_units	DTXCID0031267	DTXCID0031267_units	DTXCID9012646	DTXCID9012646_units	DTXCID6017706	DTXCID6017706_units	DTXCID1011864	DTXCID1011864_units	DTXCID1017707	DTXCID1017707_units	DTXCID3027328	DTXCID3027328_units	DTXCID80268	DTXCID80268_units	DTXCID0012344	DTXCID0012344_units
CHR:[other]	pos_effect		Pos	1	0	1	no_data		no_data		no_data		no_data		0.25	mg/kg/day	no_data		no_data		no_data		no_data		no_data
CHR:adrenal gland	no_effect		Neg	0.393	0	0.76	no_data		14.2	mg/kg/day	no_data		no_data		no_effect		no_data		no_data		no_data		no_effect		no_effect
CHR:albumin	pos_effect		Pos	1	0	1	no_data		no_data		no_data		no_data		no_data		no_data		no_data		no_data		no_data		1.86	mg/kg/day
CHR:alkaline phosphatase (alp/alk)	pos_effect		Pos	1	0	1	no_data		1.3	mg/kg/day	no_data		no_data		no_data		no_data		no_data		no_data		no_data		1.86	mg/kg/day
CHR:appearance and color	no_effect		Neg	0	0	1	no_data		no_effect		no_data		no_data		no_effect		no_data		no_data		no_data		no_data		no_effect
CHR:aspartate aminotransferase (ast/sgot)	pos_effect		Pos	1	0	1	no_data		1.3	mg/kg/day	no_data		no_data		no_data		no_data		no_data		no_data		no_data		no_data
CHR:body weight	pos_effect		Pos	1	0	1	no_data		14.2	mg/kg/day	no_data		no_data		1	mg/kg/day	no_data		no_data		no_data		39	mg/kg/day	2.24	mg/kg/day
CHR:bone	no_effect		Neg	0	0	1	no_data		no_data		no_data		no_data		no_data		no_data		no_data		no_data		no_effect		no_data
CHR:bone marrow	no_effect		Neg	0	0	1	no_data		no_effect		no_data		no_data		no_effect		no_data		no_data		no_data		no_data		no_effect
CHR:brain	no_effect		Neg	0	0	1	no_data		no_effect		no_data		no_data		no_effect		no_data		no_data		no_data		no_effect		no_effect
CHR:calcium	pos_effect		Pos	1	0	1	no_data		no_data		no_data		no_data		no_data		no_data		no_data		no_data		no_data		0.591	mg/kg/day
CHR:chloride	pos_effect		Pos	1	0	1	no_data		no_data		no_data		no_data		no_data		no_data		no_data		no_data		no_data		1.86	mg/kg/day
CHR:cholinesterase	pos_effect		Pos	1	0	1	no_data		no_data		no_data		no_data		no_data		no_data		no_data		no_data		no_data		0.311	mg/kg/day
CHR:clinical signs	pos_effect		Pos	0.554	0	0.845	no_data		16.1	mg/kg/day	no_data		no_data		no_effect		no_data		no_data		no_data		no_effect		1.86	mg/kg/day
CHR:clitoral gland	no_effect		Neg	0	0	1	no_data		no_data		no_data		no_data		no_data		no_data		no_data		no_data		no_effect		no_data
CHR:creatine phosphokinase	pos_effect		Pos	1	0	1	no_data		1.3	mg/kg/day	no_data		no_data		no_data		no_data		no_data		no_data		no_data		no_data
CHR:ear	no_effect		Neg	0	0	1	no_data		no_effect		no_data		no_data		no_effect		no_data		no_data		no_data		no_data		no_effect
CHR:epididymis	no_effect		Neg	0	0	1	no_data		no_effect		no_data		no_data		no_effect		no_data		no_data		no_data		no_effect		no_effect
CHR:erythrocyte (rbc) count differential	pos_effect		Pos	1	0	1	no_data		14.2	mg/kg/day	no_data		no_data		no_data		no_data		no_data		no_data		no_data		1.86	mg/kg/day
CHR:esophagus	no_effect		Neg	0	0	1	no_data		no_effect		no_data		no_data		no_effect		no_data		no_data		no_data		no_effect		no_effect
CHR:estradiol	pos_effect		Pos	1	0	1	no_data		15	mg/kg/day	no_data		no_data		no_data		no_data		no_data		no_data		no_data		no_data
CHR:eye	no_effect		Neg	0	0	1	no_data		no_effect		no_data		no_data		no_effect		no_data		no_data		no_data		no_effect		no_effect
CHR:follicle stimulating hormone (fsh)	pos_effect		Pos	1	0	1	no_data		15	mg/kg/day	no_data		no_data		no_data		no_data		no_data		no_data		no_data		no_data
CHR:food consumption	no_effect		Neg	0.193	0	0.67	no_data		no_effect		no_data		no_data		no_effect		no_data		no_data		no_data		no_data		2.24	mg/kg/day
CHR:full gross necropsy	no_effect		Neg	0	0	1	no_data		no_effect		no_data		no_data		no_effect		no_data		no_data		no_data		no_effect		no_effect
CHR:gallbladder	no_effect		Neg	0	0	1	no_data		no_data		no_data		no_data		no_data		no_data		no_data		no_data		no_effect		no_data
CHR:general	pos_effect		Pos	1	0	1	no_data		no_data		no_data		no_data		no_data		no_data		no_data		no_data		no_data		14.9	mg/kg/day
CHR:globulins	pos_effect		Pos	1	0	1	no_data		no_data		no_data		no_data		no_data		no_data		no_data		no_data		no_data		2.24	mg/kg/day
CHR:glucose	no_effect		Neg	0	0	1	no_data		no_effect		no_data		no_data		no_effect		no_data		no_data		no_data		no_data		no_effect
CHR:harderian gland	no_effect		Neg	0	0	1	no_data		no_data		no_data		no_data		no_data		no_data		no_data		no_data		no_effect		no_data
CHR:heart	no_effect		Neg	0.393	0	0.76	no_data		14.2	mg/kg/day	no_data		no_data		no_effect		no_data		no_data		no_data		no_effect		no_effect
CHR:hematocrit (hct)	pos_effect		Pos	1	0	1	no_data		14.2	mg/kg/day	no_data		no_data		no_data		no_data		no_data		no_data		no_data		1.86	mg/kg/day
CHR:hemoglobin (hgb)	pos_effect		Pos	1	0	1	no_data		14.2	mg/kg/day	no_data		no_data		no_data		no_data		no_data		no_data		no_data		1.86	mg/kg/day
CHR:intestine large	no_effect		Neg	0	0	1	no_data		no_effect		no_data		no_data		no_effect		no_data		no_data		no_data		no_effect		no_effect
CHR:intestine small	no_effect		Neg	0	0	1	no_data		no_effect		no_data		no_data		no_effect		no_data		no_data		no_data		no_effect		no_effect
CHR:kidney	pos_effect		Pos	0.56	0	0.85	no_data		14.2	mg/kg/day	no_data		no_data		no_effect		no_data		no_data		no_data		27	mg/kg/day	no_effect
CHR:larynx	no_effect		Neg	0	0	1	no_data		no_effect		no_data		no_data		no_effect		no_data		no_data		no_data		no_effect		no_effect
CHR:leukocyte (wbc) count differential	no_effect		Neg	0	0	1	no_data		no_data		no_data		no_data		no_data		no_data		no_data		no_data		no_data		no_effect
CHR:liver	pos_effect		Pos	1	0	1	no_data		14.2	mg/kg/day	no_data		no_data		0.1	mg/kg/day	no_data		no_data		no_data		27	mg/kg/day	2.24	mg/kg/day
CHR:lung	pos_effect		Pos	0.721	0	0.74	no_data		14.2	mg/kg/day	no_data		no_data		no_effect		no_data		no_data		no_data		56	mg/kg/day	14.9	mg/kg/day
CHR:luteinizing hormone (lh)	pos_effect		Pos	1	0	1	no_data		15	mg/kg/day	no_data		no_data		no_data		no_data		no_data		no_data		no_data		no_data
CHR:lymph node	no_effect		Neg	0	0	1	no_data		no_effect		no_data		no_data		no_effect		no_data		no_data		no_data		no_data		no_effect
CHR:lymphocyte	pos_effect		Pos	1	0	1	no_data		1.3	mg/kg/day	no_data		no_data		no_data		no_data		no_data		no_data		no_data		no_data
CHR:mammary gland	no_effect		Neg	0.393	0	0.735	no_data		16.1	mg/kg/day	no_data		no_data		no_effect		no_data		no_data		no_data		no_effect		no_effect
CHR:mortality	no_effect		Neg	0.161	0	0.725	no_data		no_effect		no_data		no_data		no_effect		no_data		no_data		no_data		no_effect		1.86	mg/kg/day
CHR:nerve	no_effect		Neg	0	0	1	no_data		no_effect		no_data		no_data		no_effect		no_data		no_data		no_data		no_effect		no_effect
CHR:neutrophils	pos_effect		Pos	1	0	1	no_data		1.3	mg/kg/day	no_data		no_data		no_data		no_data		no_data		no_data		no_data		no_data
CHR:nose	no_effect		Neg	0.161	0	0.785	no_data		no_effect		no_data		no_data		no_effect		no_data		no_data		no_data		no_effect		14.9	mg/kg/day
CHR:occult blood	no_effect		Neg	0	0	1	no_data		no_effect		no_data		no_data		no_effect		no_data		no_data		no_data		no_data		no_effect
CHR:ovary	no_effect		Neg	0.393	0	0.715	no_data		1.6	mg/kg/day	no_data		no_data		no_effect		no_data		no_data		no_data		no_effect		no_effect
CHR:pancreas	pos_effect		Pos	0.56	0	0.82	no_data		15	mg/kg/day	no_data		no_data		no_effect		no_data		no_data		no_data		27	mg/kg/day	no_effect
CHR:parathyroid gland	no_effect		Neg	0	0	1	no_data		no_effect		no_data		no_data		no_effect		no_data		no_data		no_data		no_effect		no_effect
CHR:penis	pos_effect		Pos	1	0	1	no_data		no_data		no_data		no_data		no_data		no_data		no_data		no_data		no_data		14.9	mg/kg/day
CHR:peroxisomal beta-oxidation analysis	pos_effect		Pos	1	0	1	no_data		15	mg/kg/day	no_data		no_data		no_data		no_data		no_data		no_data		no_data		no_data
CHR:ph	no_effect		Neg	0	0	1	no_data		no_effect		no_data		no_data		no_effect		no_data		no_data		no_data		no_data		no_effect
CHR:pharynx	no_effect		Neg	0	0	1	no_data		no_effect		no_data		no_data		no_effect		no_data		no_data		no_data		no_data		no_effect
CHR:pituitary gland	no_effect		Neg	0.393	0	0.75	no_data		14.2	mg/kg/day	no_data		no_data		no_effect		no_data		no_data		no_data		no_effect		no_effect
CHR:preputial gland	pos_effect		Pos	1	0	1	no_data		no_data		no_data		no_data		no_data		no_data		no_data		no_data		27	mg/kg/day	no_data
CHR:prostate	no_effect		Neg	0	0	1	no_data		no_effect		no_data		no_data		no_effect		no_data		no_data		no_data		no_effect		no_effect
CHR:protein	no_effect		Neg	0.193	0	0.635	no_data		no_effect		no_data		no_data		no_effect		no_data		no_data		no_data		no_data		2.24	mg/kg/day
CHR:salivary glands	no_effect		Neg	0.393	0	0.78	no_data		1.3	mg/kg/day	no_data		no_data		no_effect		no_data		no_data		no_data		no_effect		no_effect
CHR:seminal vesicle	no_effect		Neg	0	0	1	no_data		no_effect		no_data		no_data		no_effect		no_data		no_data		no_data		no_effect		no_effect
CHR:skeletal muscle	no_effect		Neg	0	0	1	no_data		no_data		no_data		no_data		no_data		no_data		no_data		no_data		no_effect		no_data
CHR:skin	no_effect		Neg	0.161	0	0.785	no_data		no_effect		no_data		no_data		no_effect		no_data		no_data		no_data		no_effect		3.25	mg/kg/day
CHR:sodium	pos_effect		Pos	1	0	1	no_data		no_data		no_data		no_data		no_data		no_data		no_data		no_data		no_data		0.416	mg/kg/day
CHR:specific gravity/osmolality	no_effect		Neg	0	0	1	no_data		no_effect		no_data		no_data		no_effect		no_data		no_data		no_data		no_data		no_effect
CHR:spinal cord	no_effect		Neg	0	0	1	no_data		no_effect		no_data		no_data		no_effect		no_data		no_data		no_data		no_data		no_effect
CHR:spleen	pos_effect		Pos	0.554	0	0.845	no_data		1.6	mg/kg/day	no_data		no_data		no_effect		no_data		no_data		no_data		no_effect		14.9	mg/kg/day
CHR:stomach	no_effect		Neg	0.161	0	0.705	no_data		no_effect		no_data		no_data		no_effect		no_data		no_data		no_data		no_effect		14.9	mg/kg/day
CHR:testes	no_effect		Neg	0.393	0	0.785	no_data		14.2	mg/kg/day	no_data		no_data		no_effect		no_data		no_data		no_data		no_effect		no_effect
CHR:thymus	no_effect		Neg	0.49	0	0.545	no_data		no_data		no_data		no_data		no_data		no_data		no_data		no_data		no_effect		14.9	mg/kg/day
CHR:thyroid gland	no_effect		Neg	0	0	1	no_data		no_effect		no_data		no_data		no_effect		no_data		no_data		no_data		no_effect		no_effect
CHR:tongue	no_effect		Neg	0	0	1	no_data		no_data		no_data		no_data		no_data		no_data		no_data		no_data		no_effect		no_data
CHR:trachea	no_effect		Neg	0.161	0	0.77	no_data		no_effect		no_data		no_data		no_effect		no_data		no_data		no_data		no_effect		14.9	mg/kg/day
CHR:urinary bladder	no_effect		Neg	0	0	1	no_data		no_effect		no_data		no_data		no_effect		no_data		no_data		no_data		no_effect		no_effect
CHR:uterus	no_effect		Neg	0.167	0	0.75	no_data		no_effect		no_data		no_data		no_effect		no_data		no_data		no_data		66	mg/kg/day	no_effect
CHR:vagina	no_effect		Neg	0	0	1	no_data		no_data		no_data		no_data		no_data		no_data		no_data		no_data		no_effect		no_data
CHR:volume	no_effect		Neg	0	0	1	no_data		no_effect		no_data		no_data		no_effect		no_data		no_data		no_data		no_data		no_effect
DEV:aborted	no_effect		Neg	0.182	0	0.835	no_data		no_effect		no_effect		no_effect		no_data		2.5	mg/kg/day	no_data		no_data		no_data		no_effect
DEV:all gross anomalies	no_effect		Neg	0	0	1	no_data		no_effect		no_effect		no_effect		no_data		no_effect		no_data		no_data		no_data		no_effect
DEV:birth index	no_effect		Neg	0	0	1	no_data		no_effect		no_effect		no_effect		no_data		no_effect		no_data		no_data		no_data		no_effect
DEV:body weight	pos_effect		Pos	1	0	1	no_data		50	mg/kg/day	500	mg/kg/day	3	mg/kg/day	no_data		1	mg/kg/day	no_data		no_data		no_data		0.5	mg/kg/day
DEV:bone	no_effect		Neg	0.459	0	0.91	no_data		50	mg/kg/day	no_effect		13.3	mg/kg/day	no_data		no_effect		no_data		no_data		no_data		no_effect
DEV:clinical signs	no_effect		Neg	0.307	0	0.91	no_data		no_effect		no_effect		13.3	mg/kg/day	no_data		no_effect		no_data		no_data		no_data		0.5	mg/kg/day
DEV:corpora lutea	no_effect		Neg	0	0	1	no_data		no_effect		no_effect		no_effect		no_data		no_effect		no_data		no_data		no_data		no_effect
DEV:dead fetuses	no_effect		Neg	0.202	0	0.835	no_data		no_effect		no_effect		0.3	mg/kg/day	no_data		no_effect		no_data		no_data		no_data		no_effect
DEV:dystocia	no_effect		Neg	0	0	1	no_data		no_effect		no_effect		no_effect		no_data		no_effect		no_data		no_data		no_data		no_effect
DEV:food consumption	pos_effect		Pos	0.561	0	0.915	no_data		no_effect		500	mg/kg/day	3	mg/kg/day	no_data		no_effect		no_data		no_data		no_data		0.5	mg/kg/day
DEV:full gross necropsy	no_effect		Neg	0	0	1	no_data		no_effect		no_effect		no_effect		no_data		no_effect		no_data		no_data		no_data		no_effect
DEV:gestation index	no_effect		Neg	0	0	1	no_data		no_effect		no_effect		no_effect		no_data		no_effect		no_data		no_data		no_data		no_effect
DEV:implantations	no_effect		Neg	0	0	1	no_data		no_effect		no_effect		no_effect		no_data		no_effect		no_data		no_data		no_data		no_effect
DEV:lactation index	pos_effect		Pos	1	0	1	no_data		no_data		no_data		0.3	mg/kg/day	no_data		no_data		no_data		no_data		no_data		no_data
DEV:litter size	no_effect		Neg	0	0	1	no_data		no_effect		no_effect		no_effect		no_data		no_effect		no_data		no_data		no_data		no_effect
DEV:litter viability other	no_effect		Neg	0	0	1	no_data		no_effect		no_effect		no_effect		no_data		no_effect		no_data		no_data		no_data		no_effect
DEV:live fetuses	no_effect		Neg	0.105	0	0.78	no_data		no_effect		no_effect		no_effect		no_data		no_effect		no_data		no_data		no_data		0.5	mg/kg/day
DEV:mortality	no_effect		Neg	0.105	0	0.815	no_data		no_effect		no_effect		no_effect		no_data		no_effect		no_data		no_data		no_data		0.5	mg/kg/day
DEV:mouth / jaw	pos_effect		Pos	1	0	1	no_data		no_data		no_data		13.3	mg/kg/day	no_data		no_data		no_data		no_data		no_data		no_data
DEV:offspring survival early other	no_effect		Neg	0	0	1	no_data		no_effect		no_effect		no_effect		no_data		no_effect		no_data		no_data		no_data		no_effect
DEV:other	no_effect		Neg	0	0	1	no_data		no_effect		no_effect		no_effect		no_data		no_effect		no_data		no_data		no_data		no_effect
DEV:postimplantation loss	no_effect		Neg	0	0	1	no_data		no_effect		no_effect		no_effect		no_data		no_effect		no_data		no_data		no_data		no_effect
DEV:pregnancy	no_effect		Neg	0	0	1	no_data		no_effect		no_effect		no_effect		no_data		no_effect		no_data		no_data		no_data		no_effect
DEV:preimplantation loss	no_effect		Neg	0	0	1	no_data		no_effect		no_effect		no_effect		no_data		no_effect		no_data		no_data		no_data		no_effect
DEV:premature delivery	no_effect		Neg	0	0	1	no_data		no_effect		no_effect		no_effect		no_data		no_effect		no_data		no_data		no_data		no_effect
DEV:preputial separation	no_effect		Neg	0	0	1	no_data		no_data		no_data		no_effect		no_data		no_data		no_data		no_data		no_data		no_data
DEV:reproductive performance other	no_effect		Neg	0	0	1	no_data		no_effect		no_effect		no_effect		no_data		no_effect		no_data		no_data		no_data		no_effect
DEV:resorptions	no_effect		Neg	0.105	0	0.825	no_data		no_effect		no_effect		no_effect		no_data		no_effect		no_data		no_data		no_data		2.1	mg/kg/day
DEV:sex ratio	no_effect		Neg	0	0	1	no_data		no_effect		no_effect		no_effect		no_data		no_effect		no_data		no_data		no_data		no_effect
DEV:sperm measure	no_effect		Neg	0	0	1	no_data		no_data		no_data		no_effect		no_data		no_data		no_data		no_data		no_data		no_data
DEV:spinal cord	no_effect		Neg	0	0	1	no_data		no_effect		no_effect		no_effect		no_data		no_effect		no_data		no_data		no_data		no_effect
DEV:trunk	no_effect		Neg	0	0	1	no_data		no_effect		no_effect		no_effect		no_data		no_effect		no_data		no_data		no_data		no_effect
DEV:uterus	no_effect		Neg	0	0	1	no_data		no_effect		no_effect		no_effect		no_data		no_effect		no_data		no_data		no_data		no_effect
DEV:vaginal opening	no_effect		Neg	0	0	1	no_data		no_data		no_data		no_effect		no_data		no_data		no_data		no_data		no_data		no_data
DEV:viability index	pos_effect		Pos	1	0	1	no_data		no_data		no_data		0.3	mg/kg/day	no_data		no_data		no_data		no_data		no_data		no_data
MGR:[other]	no_effect		Neg	0	0	1	no_data		no_data		no_effect		no_effect		no_data		no_data		no_data		no_data		no_data		no_data
MGR:aborted	no_effect		Neg	0	0	1	no_data		no_data		no_effect		no_effect		no_data		no_data		no_data		no_data		no_data		no_data
MGR:adrenal gland	no_effect		Neg	0.443	0	0.48	no_data		no_data		no_effect		1.65	mg/kg/day	no_data		no_data		no_data		no_data		no_data		no_data
MGR:all gross anomalies	no_effect		Neg	0	0	1	no_data		no_data		no_effect		no_effect		no_data		no_data		no_data		no_data		no_data		no_data
MGR:birth index	no_effect		Neg	0	0	1	no_data		no_data		no_effect		no_effect		no_data		no_data		no_data		no_data		no_data		no_data
MGR:body weight	pos_effect		Pos	1	0	1	no_data		no_data		100	mg/kg/day	1.34	mg/kg/day	no_data		no_data		no_data		no_data		no_data		no_data
MGR:brain	no_effect		Neg	0.443	0	0.525	no_data		no_data		no_effect		1.65	mg/kg/day	no_data		no_data		no_data		no_data		no_data		no_data
MGR:cervix	no_effect		Neg	0	0	1	no_data		no_data		no_effect		no_effect		no_data		no_data		no_data		no_data		no_data		no_data
MGR:clinical signs	pos_effect		Pos	0.557	0	0.47	no_data		no_data		500	mg/kg/day	no_effect		no_data		no_data		no_data		no_data		no_data		no_data
MGR:coagulating gland	no_effect		Neg	0	0	1	no_data		no_data		no_effect		no_effect		no_data		no_data		no_data		no_data		no_data		no_data
MGR:corpora lutea	no_effect		Neg	0	0	1	no_data		no_data		no_effect		no_effect		no_data		no_data		no_data		no_data		no_data		no_data
MGR:dead fetuses	no_effect		Neg	0	0	1	no_data		no_data		no_effect		no_effect		no_data		no_data		no_data		no_data		no_data		no_data
MGR:dystocia	no_effect		Neg	0	0	1	no_data		no_data		no_effect		no_effect		no_data		no_data		no_data		no_data		no_data		no_data
MGR:epididymis	no_effect		Neg	0	0	1	no_data		no_data		no_effect		no_effect		no_data		no_data		no_data		no_data		no_data		no_data
MGR:estrous cycle	no_effect		Neg	0	0	1	no_data		no_data		no_effect		no_effect		no_data		no_data		no_data		no_data		no_data		no_data
MGR:fertility	no_effect		Neg	0	0	1	no_data		no_data		no_effect		no_effect		no_data		no_data		no_data		no_data		no_data		no_data
MGR:food consumption	no_effect		Neg	0	0	1	no_data		no_data		no_effect		no_effect		no_data		no_data		no_data		no_data		no_data		no_data
MGR:gestation index	no_effect		Neg	0	0	1	no_data		no_data		no_effect		no_effect		no_data		no_data		no_data		no_data		no_data		no_data
MGR:gestational length	no_effect		Neg	0	0	1	no_data		no_data		no_effect		no_effect		no_data		no_data		no_data		no_data		no_data		no_data
MGR:implantations	no_effect		Neg	0	0	1	no_data		no_data		no_effect		no_effect		no_data		no_data		no_data		no_data		no_data		no_data
MGR:kidney	no_effect		Neg	0.443	0	0.475	no_data		no_data		no_effect		1.65	mg/kg/day	no_data		no_data		no_data		no_data		no_data		no_data
MGR:lactation index	no_effect		Neg	0	0	1	no_data		no_data		no_effect		no_effect		no_data		no_data		no_data		no_data		no_data		no_data
MGR:litter size	no_effect		Neg	0	0	1	no_data		no_data		no_effect		no_effect		no_data		no_data		no_data		no_data		no_data		no_data
MGR:litter viability other	no_effect		Neg	0	0	1	no_data		no_data		no_effect		no_effect		no_data		no_data		no_data		no_data		no_data		no_data
MGR:live fetuses	no_effect		Neg	0	0	1	no_data		no_data		no_effect		no_effect		no_data		no_data		no_data		no_data		no_data		no_data
MGR:liver	no_effect		Neg	0.443	0	0.445	no_data		no_data		no_effect		1.34	mg/kg/day	no_data		no_data		no_data		no_data		no_data		no_data
MGR:mating	no_effect		Neg	0	0	1	no_data		no_data		no_effect		no_effect		no_data		no_data		no_data		no_data		no_data		no_data
MGR:mortality	no_effect		Neg	0	0	1	no_data		no_data		no_effect		no_effect		no_data		no_data		no_data		no_data		no_data		no_data
MGR:nipple development	no_effect		Neg	0	0	1	no_data		no_data		no_effect		no_effect		no_data		no_data		no_data		no_data		no_data		no_data
MGR:offspring survival early other	no_effect		Neg	0	0	1	no_data		no_data		no_effect		no_effect		no_data		no_data		no_data		no_data		no_data		no_data
MGR:ovary	no_effect		Neg	0	0	1	no_data		no_data		no_effect		no_effect		no_data		no_data		no_data		no_data		no_data		no_data
MGR:oviduct	no_effect		Neg	0	0	1	no_data		no_data		no_effect		no_effect		no_data		no_data		no_data		no_data		no_data		no_data
MGR:pituitary gland	no_effect		Neg	0.443	0	0.44	no_data		no_data		no_effect		1.65	mg/kg/day	no_data		no_data		no_data		no_data		no_data		no_data
MGR:postimplantation loss	no_effect		Neg	0	0	1	no_data		no_data		no_effect		no_effect		no_data		no_data		no_data		no_data		no_data		no_data
MGR:precoital interval	no_effect		Neg	0	0	1	no_data		no_data		no_effect		no_effect		no_data		no_data		no_data		no_data		no_data		no_data
MGR:pregnancy	no_effect		Neg	0	0	1	no_data		no_data		no_effect		no_effect		no_data		no_data		no_data		no_data		no_data		no_data
MGR:pregnancy index	no_effect		Neg	0	0	1	no_data		no_data		no_effect		no_effect		no_data		no_data		no_data		no_data		no_data		no_data
MGR:preimplantation loss	no_effect		Neg	0	0	1	no_data		no_data		no_effect		no_effect		no_data		no_data		no_data		no_data		no_data		no_data
MGR:premature delivery	no_effect		Neg	0	0	1	no_data		no_data		no_effect		no_effect		no_data		no_data		no_data		no_data		no_data		no_data
MGR:preputial separation	no_effect		Neg	0.443	0	0.495	no_data		no_data		no_effect		1.65	mg/kg/day	no_data		no_data		no_data		no_data		no_data		no_data
MGR:prostate	no_effect		Neg	0	0	1	no_data		no_data		no_effect		no_effect		no_data		no_data		no_data		no_data		no_data		no_data
MGR:reproductive performance other	no_effect		Neg	0	0	1	no_data		no_data		no_effect		no_effect		no_data		no_data		no_data		no_data		no_data		no_data
MGR:resorptions	no_effect		Neg	0	0	1	no_data		no_data		no_effect		no_effect		no_data		no_data		no_data		no_data		no_data		no_data
MGR:seminal vesicle	no_effect		Neg	0	0	1	no_data		no_data		no_effect		no_effect		no_data		no_data		no_data		no_data		no_data		no_data
MGR:sex ratio	no_effect		Neg	0	0	1	no_data		no_data		no_effect		no_effect		no_data		no_data		no_data		no_data		no_data		no_data
MGR:sperm measure	no_effect		Neg	0	0	1	no_data		no_data		no_effect		no_effect		no_data		no_data		no_data		no_data		no_data		no_data
MGR:spleen	no_effect		Neg	0	0	1	no_data		no_data		no_effect		no_effect		no_data		no_data		no_data		no_data		no_data		no_data
MGR:testes	no_effect		Neg	0.443	0	0.47	no_data		no_data		no_effect		1.65	mg/kg/day	no_data		no_data		no_data		no_data		no_data		no_data
MGR:thymus	no_effect		Neg	0	0	1	no_data		no_data		no_effect		no_effect		no_data		no_data		no_data		no_data		no_data		no_data
MGR:uterus	no_effect		Neg	0	0	1	no_data		no_data		no_effect		no_effect		no_data		no_data		no_data		no_data		no_data		no_data
MGR:vagina	no_effect		Neg	0	0	1	no_data		no_data		no_effect		no_effect		no_data		no_data		no_data		no_data		no_data		no_data
MGR:vaginal opening	no_effect		Neg	0.443	0	0.56	no_data		no_data		no_effect		1.77	mg/kg/day	no_data		no_data		no_data		no_data		no_data		no_data
MGR:viability index	no_effect		Neg	0.443	0	0.455	no_data		no_data		no_effect		1.34	mg/kg/day	no_data		no_data		no_data		no_data		no_data		no_data
SAC:adrenal gland	no_effect		Neg	0	0	1	no_data		no_data		no_data		no_data		no_data		no_data		no_data		no_effect		no_data		no_data
SAC:appearance and color	no_effect		Neg	0	0	1	no_data		no_data		no_data		no_data		no_data		no_data		no_data		no_effect		no_data		no_data
SAC:body weight	no_effect		Neg	0	0	1	no_data		no_data		no_data		no_data		no_data		no_data		no_data		no_effect		no_data		no_data
SAC:bone marrow	no_effect		Neg	0	0	1	no_data		no_data		no_data		no_data		no_data		no_data		no_data		no_effect		no_data		no_data
SAC:brain	no_effect		Neg	0	0	1	no_data		no_data		no_data		no_data		no_data		no_data		no_data		no_effect		no_data		no_data
SAC:cholesterol	pos_effect		Pos	1	0	1	no_data		no_data		no_data		no_data		no_data		no_data		no_data		450	mg/kg/day	no_data		no_data
SAC:clinical signs	pos_effect		Pos	1	0	1	no_data		no_data		no_data		no_data		no_data		no_data		no_data		100	mg/kg/day	no_data		no_data
SAC:ear	no_effect		Neg	0	0	1	no_data		no_data		no_data		no_data		no_data		no_data		no_data		no_effect		no_data		no_data
SAC:epididymis	no_effect		Neg	0	0	1	no_data		no_data		no_data		no_data		no_data		no_data		no_data		no_effect		no_data		no_data
SAC:erythrocyte (rbc) count differential	pos_effect		Pos	1	0	1	no_data		no_data		no_data		no_data		no_data		no_data		no_data		450	mg/kg/day	no_data		no_data
SAC:esophagus	no_effect		Neg	0	0	1	no_data		no_data		no_data		no_data		no_data		no_data		no_data		no_effect		no_data		no_data
SAC:eye	no_effect		Neg	0	0	1	no_data		no_data		no_data		no_data		no_data		no_data		no_data		no_effect		no_data		no_data
SAC:food consumption	no_effect		Neg	0	0	1	no_data		no_data		no_data		no_data		no_data		no_data		no_data		no_effect		no_data		no_data
SAC:full gross necropsy	no_effect		Neg	0	0	1	no_data		no_data		no_data		no_data		no_data		no_data		no_data		no_effect		no_data		no_data
SAC:gallbladder	no_effect		Neg	0	0	1	no_data		no_data		no_data		no_data		no_data		no_data		no_data		no_effect		no_data		no_data
SAC:glucose	no_effect		Neg	0	0	1	no_data		no_data		no_data		no_data		no_data		no_data		no_data		no_effect		no_data		no_data
SAC:heart	no_effect		Neg	0	0	1	no_data		no_data		no_data		no_data		no_data		no_data		no_data		no_effect		no_data		no_data
SAC:hematocrit (hct)	pos_effect		Pos	1	0	1	no_data		no_data		no_data		no_data		no_data		no_data		no_data		450	mg/kg/day	no_data		no_data
SAC:hemoglobin (hgb)	pos_effect		Pos	1	0	1	no_data		no_data		no_data		no_data		no_data		no_data		no_data		450	mg/kg/day	no_data		no_data
SAC:intestine large	no_effect		Neg	0	0	1	no_data		no_data		no_data		no_data		no_data		no_data		no_data		no_effect		no_data		no_data
SAC:intestine small	no_effect		Neg	0	0	1	no_data		no_data		no_data		no_data		no_data		no_data		no_data		no_effect		no_data		no_data
SAC:kidney	no_effect		Neg	0	0	1	no_data		no_data		no_data		no_data		no_data		no_data		no_data		no_effect		no_data		no_data
SAC:larynx	no_effect		Neg	0	0	1	no_data		no_data		no_data		no_data		no_data		no_data		no_data		no_effect		no_data		no_data
SAC:liver	no_effect		Neg	0	0	1	no_data		no_data		no_data		no_data		no_data		no_data		no_data		no_effect		no_data		no_data
SAC:lung	no_effect		Neg	0	0	1	no_data		no_data		no_data		no_data		no_data		no_data		no_data		no_effect		no_data		no_data
SAC:lymph node	no_effect		Neg	0	0	1	no_data		no_data		no_data		no_data		no_data		no_data		no_data		no_effect		no_data		no_data
SAC:mammary gland	no_effect		Neg	0	0	1	no_data		no_data		no_data		no_data		no_data		no_data		no_data		no_effect		no_data		no_data
SAC:mortality	no_effect		Neg	0	0	1	no_data		no_data		no_data		no_data		no_data		no_data		no_data		no_effect		no_data		no_data
SAC:nerve	no_effect		Neg	0	0	1	no_data		no_data		no_data		no_data		no_data		no_data		no_data		no_effect		no_data		no_data
SAC:nose	no_effect		Neg	0	0	1	no_data		no_data		no_data		no_data		no_data		no_data		no_data		no_effect		no_data		no_data
SAC:occult blood	no_effect		Neg	0	0	1	no_data		no_data		no_data		no_data		no_data		no_data		no_data		no_effect		no_data		no_data
SAC:ovary	no_effect		Neg	0	0	1	no_data		no_data		no_data		no_data		no_data		no_data		no_data		no_effect		no_data		no_data
SAC:pancreas	no_effect		Neg	0	0	1	no_data		no_data		no_data		no_data		no_data		no_data		no_data		no_effect		no_data		no_data
SAC:parathyroid	no_effect		Neg	0	0	1	no_data		no_data		no_data		no_data		no_data		no_data		no_data		no_effect		no_data		no_data
SAC:parathyroid gland	no_effect		Neg	0	0	1	no_data		no_data		no_data		no_data		no_data		no_data		no_data		no_effect		no_data		no_data
SAC:ph	no_effect		Neg	0	0	1	no_data		no_data		no_data		no_data		no_data		no_data		no_data		no_effect		no_data		no_data
SAC:pharynx	no_effect		Neg	0	0	1	no_data		no_data		no_data		no_data		no_data		no_data		no_data		no_effect		no_data		no_data
SAC:pituitary gland	no_effect		Neg	0	0	1	no_data		no_data		no_data		no_data		no_data		no_data		no_data		no_effect		no_data		no_data
SAC:prostate	no_effect		Neg	0	0	1	no_data		no_data		no_data		no_data		no_data		no_data		no_data		no_effect		no_data		no_data
SAC:protein	no_effect		Neg	0	0	1	no_data		no_data		no_data		no_data		no_data		no_data		no_data		no_effect		no_data		no_data
SAC:salivary glands	no_effect		Neg	0	0	1	no_data		no_data		no_data		no_data		no_data		no_data		no_data		no_effect		no_data		no_data
SAC:seminal vesicle	no_effect		Neg	0	0	1	no_data		no_data		no_data		no_data		no_data		no_data		no_data		no_effect		no_data		no_data
SAC:skin	no_effect		Neg	0	0	1	no_data		no_data		no_data		no_data		no_data		no_data		no_data		no_effect		no_data		no_data
SAC:specific gravity/osmolality	no_effect		Neg	0	0	1	no_data		no_data		no_data		no_data		no_data		no_data		no_data		no_effect		no_data		no_data
SAC:spinal cord	no_effect		Neg	0	0	1	no_data		no_data		no_data		no_data		no_data		no_data		no_data		no_effect		no_data		no_data
SAC:spleen	no_effect		Neg	0	0	1	no_data		no_data		no_data		no_data		no_data		no_data		no_data		no_effect		no_data		no_data
SAC:stomach	no_effect		Neg	0	0	1	no_data		no_data		no_data		no_data		no_data		no_data		no_data		no_effect		no_data		no_data
SAC:testes	pos_effect		Pos	1	0	1	no_data		no_data		no_data		no_data		no_data		no_data		no_data		10	mg/kg/day	no_data		no_data
SAC:thymus	no_effect		Neg	0	0	1	no_data		no_data		no_data		no_data		no_data		no_data		no_data		no_effect		no_data		no_data
SAC:thyroid gland	no_effect		Neg	0	0	1	no_data		no_data		no_data		no_data		no_data		no_data		no_data		no_effect		no_data		no_data
SAC:trachea	no_effect		Neg	0	0	1	no_data		no_data		no_data		no_data		no_data		no_data		no_data		no_effect		no_data		no_data
SAC:urinary bladder	no_effect		Neg	0	0	1	no_data		no_data		no_data		no_data		no_data		no_data		no_data		no_effect		no_data		no_data
SAC:uterus	no_effect		Neg	0	0	1	no_data		no_data		no_data		no_data		no_data		no_data		no_data		no_effect		no_data		no_data
SAC:volume	no_effect		Neg	0	0	1	no_data		no_data		no_data		no_data		no_data		no_data		no_data		no_effect		no_data		no_data
SUB:[other]	pos_effect		Pos	1	0	1	no_data		no_data		500	mg/kg/day	no_data		no_data		no_data		no_data		no_data		no_data		no_data
SUB:adrenal gland	no_effect		Neg	0	0	1	no_effect		no_effect		no_effect		no_effect		no_effect		no_data		no_effect		no_data		no_effect		no_effect
SUB:alanine aminotransferase (alt/sgpt)	pos_effect		Pos	0.856	0	0.74	200	mg/kg/day	no_data		no_data		7.5	mg/kg/day	1	mg/kg/day	no_data		no_data		no_data		no_effect		no_data
SUB:albumin	pos_effect		Pos	0.816	0	0.73	no_data		no_data		no_data		10.1	mg/kg/day	no_data		no_data		600	mg/kg/day	no_data		no_effect		1.25	mg/kg/day
SUB:alkaline phosphatase (alp/alk)	pos_effect		Pos	0.869	0	0.735	200	mg/kg/day	15	mg/kg/day	no_data		2.5	mg/kg/day	no_data		no_data		no_data		no_data		no_effect		no_data
SUB:appearance and color	no_effect		Neg	0	0	1	no_data		no_data		no_data		no_effect		no_data		no_data		no_data		no_data		no_data		no_effect
SUB:aspartate aminotransferase (ast/sgot)	pos_effect		Pos	1	0	1	no_data		no_data		no_data		no_data		1	mg/kg/day	no_data		no_data		no_data		no_data		no_data
SUB:bile acids	no_effect		Neg	0	0	1	no_data		no_data		no_data		no_data		no_data		no_data		no_data		no_data		no_effect		no_data
SUB:bilirubin	pos_effect		Pos	1	0	1	no_data		no_data		no_data		7.5	mg/kg/day	no_data		no_data		no_data		no_data		no_data		no_data
SUB:body weight	pos_effect		Pos	0.769	0.166667	0.835	10	mg/kg/day	15	mg/kg/day	500	mg/kg/day	2.5	mg/kg/day	no_effect		no_data		no_effect		no_data		63	mg/kg/day	0.958	mg/kg/day
SUB:bone	no_effect		Neg	0	0	1	no_data		no_data		no_data		no_data		no_data		no_data		no_data		no_data		no_effect		no_data
SUB:bone marrow	no_effect		Neg	0	0	1	no_effect		no_effect		no_effect		no_effect		no_effect		no_data		no_effect		no_data		no_data		no_effect
SUB:brain	no_effect		Neg	0.166	0	0.875	no_effect		50	mg/kg/day	no_effect		no_effect		no_effect		no_data		no_effect		no_data		no_effect		no_effect
SUB:calcium	pos_effect		Pos	1	0	1	50	mg/kg/day	no_data		no_data		2.52	mg/kg/day	no_data		no_data		no_data		no_data		no_data		1.25	mg/kg/day
SUB:chloride	pos_effect		Pos	1	0	1	no_data		no_data		no_data		no_data		no_data		no_data		600	mg/kg/day	no_data		no_data		no_data
SUB:cholesterol	pos_effect		Pos	0.856	0	0.775	50	mg/kg/day	no_data		no_data		2.5	mg/kg/day	1	mg/kg/day	no_data		no_data		no_data		no_effect		no_data
SUB:cholinesterase	pos_effect		Pos	1	0	1	no_data		no_data		no_data		no_data		no_data		no_data		no_data		no_data		no_data		0.061	mg/kg/day
SUB:clinical signs	no_effect		Neg	0.312	0	0.975	no_effect		no_effect		no_effect		2.5	mg/kg/day	no_effect		no_data		600	mg/kg/day	no_data		no_effect		0.578	mg/kg/day
SUB:clitoral gland	no_effect		Neg	0	0	1	no_data		no_data		no_data		no_data		no_data		no_data		no_data		no_data		no_effect		no_data
SUB:creatine phosphokinase	no_effect		Neg	0	0	1	no_data		no_data		no_data		no_data		no_data		no_data		no_data		no_data		no_effect		no_data
SUB:creatinine	no_effect		Neg	0	0	1	no_data		no_data		no_data		no_data		no_data		no_data		no_data		no_data		no_effect		no_data
SUB:ear	no_effect		Neg	0	0	1	no_effect		no_effect		no_effect		no_effect		no_effect		no_data		no_effect		no_data		no_data		no_effect
SUB:epididymis	no_effect		Neg	0.13	0	0.875	no_effect		no_effect		no_effect		10.1	mg/kg/day	no_effect		no_data		no_effect		no_data		no_effect		no_effect
SUB:erythrocyte (rbc) count differential	pos_effect		Pos	0.891	0	0.75	200	mg/kg/day	no_data		500	mg/kg/day	7.5	mg/kg/day	no_data		no_data		600	mg/kg/day	no_data		no_effect		no_data
SUB:esophagus	no_effect		Neg	0	0	1	no_effect		no_effect		no_effect		no_effect		no_effect		no_data		no_effect		no_data		no_effect		no_effect
SUB:eye	no_effect		Neg	0.068	0	0.89	no_effect		no_effect		no_effect		no_effect		no_effect		no_data		no_effect		no_data		no_effect		1.635	mg/kg/day
SUB:food consumption	pos_effect		Pos	0.723	0	0.95	10	mg/kg/day	5	mg/kg/day	no_effect		2.5	mg/kg/day	1	mg/kg/day	no_data		no_effect		no_data		250	mg/kg/day	1.23	mg/kg/day
SUB:full gross necropsy	no_effect		Neg	0	0	1	no_effect		no_effect		no_effect		no_effect		no_effect		no_data		no_effect		no_data		no_effect		no_effect
SUB:gallbladder	no_effect		Neg	0	0	1	no_data		no_data		no_data		no_effect		no_data		no_data		no_data		no_data		no_effect		no_effect
SUB:globulins	pos_effect		Pos	1	0	1	200	mg/kg/day	no_data		no_data		10.1	mg/kg/day	no_data		no_data		no_data		no_data		no_data		no_data
SUB:glucose	no_effect		Neg	0.305	0	0.7	no_data		no_data		no_data		no_effect		1	mg/kg/day	no_data		no_data		no_data		no_effect		no_effect
SUB:harderian gland	no_effect		Neg	0	0	1	no_data		no_data		no_data		no_data		no_data		no_data		no_data		no_data		no_effect		no_data
SUB:heart	no_effect		Neg	0.13	0	0.87	no_effect		no_effect		no_effect		23.18	mg/kg/day	no_effect		no_data		no_effect		no_data		no_effect		no_effect
SUB:hematocrit (hct)	pos_effect		Pos	0.891	0	0.81	200	mg/kg/day	no_data		500	mg/kg/day	7.5	mg/kg/day	no_data		no_data		200	mg/kg/day	no_data		no_effect		no_data
SUB:hemoglobin (hgb)	pos_effect		Pos	0.891	0	0.825	200	mg/kg/day	no_data		100	mg/kg/day	7.5	mg/kg/day	no_data		no_data		200	mg/kg/day	no_data		no_effect		no_data
SUB:intestine large	no_effect		Neg	0.13	0	0.865	no_effect		no_effect		no_effect		23.18	mg/kg/day	no_effect		no_data		no_effect		no_data		no_effect		no_effect
SUB:intestine small	no_effect		Neg	0.13	0	0.885	no_effect		no_effect		no_effect		23.18	mg/kg/day	no_effect		no_data		no_effect		no_data		no_effect		no_effect
SUB:kidney	pos_effect		Pos	0.744	0	0.99	200	mg/kg/day	1.5	mg/kg/day	100	mg/kg/day	23.18	mg/kg/day	no_effect		no_data		600	mg/kg/day	no_data		no_effect		no_effect
SUB:larynx	no_effect		Neg	0	0	1	no_effect		no_effect		no_effect		no_effect		no_effect		no_data		no_effect		no_data		no_effect		no_effect
SUB:leukocyte (wbc) count differential	no_effect		Neg	0	0	1	no_data		no_data		no_data		no_data		no_data		no_data		no_data		no_data		no_effect		no_data
SUB:liver	pos_effect		Pos	0.818	0	0.975	200	mg/kg/day	5	mg/kg/day	100	mg/kg/day	2.5	mg/kg/day	0.25	mg/kg/day	no_data		no_effect		no_data		250	mg/kg/day	no_effect
SUB:lung	no_effect		Neg	0.13	0	0.875	no_effect		no_effect		no_effect		23.18	mg/kg/day	no_effect		no_data		no_effect		no_data		no_effect		no_effect
SUB:lymph node	no_effect		Neg	0.14	0	0.865	no_effect		no_effect		no_effect		23.18	mg/kg/day	no_effect		no_data		no_effect		no_data		no_data		no_effect
SUB:mammary gland	no_effect		Neg	0	0	1	no_effect		no_effect		no_effect		no_effect		no_effect		no_data		no_effect		no_data		no_effect		no_effect
SUB:mean corpuscular (cell) volume (mcv)	no_effect		Neg	0	0	1	no_data		no_data		no_data		no_data		no_data		no_data		no_data		no_data		no_effect		no_data
SUB:mean corpuscular hemoglobin (mch)	no_effect		Neg	0	0	1	no_data		no_data		no_data		no_data		no_data		no_data		no_data		no_data		no_effect		no_data
SUB:mean corpuscular hemoglobin concentration (mchc)	no_effect		Neg	0	0	1	no_data		no_data		no_data		no_data		no_data		no_data		no_data		no_data		no_effect		no_data
SUB:mortality	no_effect		Neg	0.198	0	0.96	no_effect		no_effect		no_effect		7.5	mg/kg/day	no_effect		no_data		no_effect		no_data		no_effect		1.23	mg/kg/day
SUB:nerve	no_effect		Neg	0	0	1	no_effect		no_effect		no_effect		no_effect		no_effect		no_data		no_effect		no_data		no_effect		no_effect
SUB:neutrophils	pos_effect		Pos	1	0	1	no_data		no_data		20	mg/kg/day	no_data		1	mg/kg/day	no_data		no_data		no_data		no_data		no_data
SUB:nose	no_effect		Neg	0.277	0	0.95	no_effect		no_effect		100	mg/kg/day	no_effect		no_effect		no_data		200	mg/kg/day	no_data		no_effect		no_effect
SUB:occult blood	no_effect		Neg	0	0	1	no_data		no_data		no_data		no_effect		no_data		no_data		no_data		no_data		no_data		no_effect
SUB:ovary	no_effect		Neg	0	0	1	no_effect		no_effect		no_effect		no_effect		no_effect		no_data		no_effect		no_data		no_effect		no_effect
SUB:pancreas	no_effect		Neg	0	0	1	no_effect		no_effect		no_effect		no_effect		no_effect		no_data		no_effect		no_data		no_effect		no_effect
SUB:parathyroid	no_effect		Neg	0	0	1	no_data		no_data		no_data		no_effect		no_data		no_data		no_data		no_data		no_data		no_effect
SUB:parathyroid gland	no_effect		Neg	0	0	1	no_effect		no_effect		no_effect		no_effect		no_effect		no_data		no_effect		no_data		no_effect		no_effect
SUB:peroxisomal beta-oxidation analysis	pos_effect		Pos	1	0	1	200	mg/kg/day	no_data		100	mg/kg/day	no_data		no_data		no_data		no_data		no_data		no_data		no_data
SUB:ph	no_effect		Neg	0	0	1	no_data		no_data		no_data		no_effect		no_data		no_data		no_data		no_data		no_data		no_effect
SUB:pharynx	no_effect		Neg	0	0	1	no_effect		no_effect		no_effect		no_effect		no_effect		no_data		no_effect		no_data		no_data		no_effect
SUB:phosphorus	pos_effect		Pos	1	0	1	no_data		no_data		no_data		10.1	mg/kg/day	no_data		no_data		no_data		no_data		no_data		no_data
SUB:pituitary gland	no_effect		Neg	0	0	1	no_effect		no_effect		no_effect		no_effect		no_effect		no_data		no_effect		no_data		no_effect		no_effect
SUB:platelet	pos_effect		Pos	0.699	0	0.475	no_data		no_data		500	mg/kg/day	no_data		no_data		no_data		no_data		no_data		no_effect		no_data
SUB:preputial gland	no_effect		Neg	0	0	1	no_data		no_data		no_data		no_data		no_data		no_data		no_data		no_data		no_effect		no_data
SUB:prostate	no_effect		Neg	0	0	1	no_effect		no_effect		no_effect		no_effect		no_effect		no_data		no_effect		no_data		no_effect		no_effect
SUB:protein	pos_effect		Pos	0.873	0	0.82	200	mg/kg/day	no_data		no_data		10.1	mg/kg/day	no_data		no_data		600	mg/kg/day	no_data		no_effect		1.25	mg/kg/day
SUB:reticulocyte	pos_effect		Pos	0.826	0	0.645	200	mg/kg/day	no_data		500	mg/kg/day	no_data		no_data		no_data		no_data		no_data		no_effect		no_data
SUB:salivary glands	no_effect		Neg	0	0	1	no_effect		no_effect		no_effect		no_effect		no_effect		no_data		no_effect		no_data		no_effect		no_effect
SUB:seminal vesicle	no_effect		Neg	0	0	1	no_effect		no_effect		no_effect		no_effect		no_effect		no_data		no_effect		no_data		no_effect		no_effect
SUB:skeletal muscle	no_effect		Neg	0	0	1	no_data		no_data		no_data		no_data		no_data		no_data		no_data		no_data		no_effect		no_data
SUB:skin	no_effect		Neg	0	0	1	no_effect		no_effect		no_effect		no_effect		no_effect		no_data		no_effect		no_data		no_effect		no_effect
SUB:sorbitol dehydrogenase	no_effect		Neg	0	0	1	no_data		no_data		no_data		no_data		no_data		no_data		no_data		no_data		no_effect		no_data
SUB:specific gravity/osmolality	no_effect		Neg	0	0	1	no_data		no_data		no_data		no_effect		no_data		no_data		no_data		no_data		no_data		no_effect
SUB:sperm measure	pos_effect		Pos	1	0	1	no_data		no_data		no_data		23.18	mg/kg/day	no_data		no_data		no_data		no_data		no_data		no_data
SUB:spinal cord	no_effect		Neg	0	0	1	no_effect		no_effect		no_effect		no_effect		no_effect		no_data		no_effect		no_data		no_data		no_effect
SUB:spleen	no_effect		Neg	0.244	0	0.96	no_effect		no_effect		no_effect		23.18	mg/kg/day	no_effect		no_data		60	mg/kg/day	no_data		no_effect		no_effect
SUB:stomach	no_effect		Neg	0.244	0	0.98	no_effect		no_effect		no_effect		7.5	mg/kg/day	no_effect		no_data		600	mg/kg/day	no_data		no_effect		no_effect
SUB:testes	no_effect		Neg	0.13	0	0.835	no_effect		no_effect		no_effect		7.5	mg/kg/day	no_effect		no_data		no_effect		no_data		no_effect		no_effect
SUB:thymus	no_effect		Neg	0.13	0	0.89	no_effect		no_effect		no_effect		23.18	mg/kg/day	no_effect		no_data		no_effect		no_data		no_effect		no_effect
SUB:thyroid gland	no_effect		Neg	0.163	0	0.88	no_effect		no_effect		100	mg/kg/day	no_effect		no_effect		no_data		no_effect		no_data		no_effect		no_effect
SUB:tongue	no_effect		Neg	0	0	1	no_data		no_data		no_data		no_data		no_data		no_data		no_data		no_data		no_effect		no_data
SUB:trachea	no_effect		Neg	0	0	1	no_effect		no_effect		no_effect		no_effect		no_effect		no_data		no_effect		no_data		no_effect		no_effect
SUB:triglycerides	no_effect		Neg	0	0	1	no_data		no_data		no_data		no_data		no_data		no_data		no_data		no_data		no_effect		no_data
SUB:urea nitrogen	pos_effect		Pos	0.854	0	0.755	no_data		15	mg/kg/day	no_data		2.5	mg/kg/day	1	mg/kg/day	no_data		no_data		no_data		no_effect		no_data
SUB:urinary bladder	no_effect		Neg	0	0	1	no_effect		no_effect		no_effect		no_effect		no_effect		no_data		no_effect		no_data		no_effect		no_effect
SUB:uterus	no_effect		Neg	0	0	1	no_effect		no_effect		no_effect		no_effect		no_effect		no_data		no_effect		no_data		no_effect		no_effect
SUB:vagina	no_effect		Neg	0	0	1	no_data		no_data		no_data		no_data		no_data		no_data		no_data		no_data		no_effect		no_data
SUB:volume	no_effect		Neg	0	0	1	no_data		no_data		no_data		no_effect		no_data		no_data		no_data		no_data		no_data		no_effect
